# Supplementary material for: Structural and functional investigation of the DHH/DHHA1 family proteins in Deinococcus radiodurans
Source: Nucleic Acids Res. 2024 May 28;52(12):7142–57. doi: 10.1093/nar/gkae451 (PMC11229311; doi:10.1093/nar/gkae451)
Supplement: gkae451_Supplemental_Files [file gkae451_supplemental_files.zip]

Archive with 3 entries (3 files):
- 0826_SI_v2.pdf
- Table S3 legend.docx
- Table S3.xlsx
