# Supplementary material for: Structural and functional investigation of the DHH/DHHA1 family proteins in Deinococcus radiodurans
Source: Nucleic Acids Res. 2024 May 28;52(12):7142–57. doi: 10.1093/nar/gkae451 (PMC11229311; doi:10.1093/nar/gkae451)
Supplement: gkae451_Supplemental_Files [file gkae451_supplemental_files.zip › Table S3.xlsx]

## Sheet: Sheet16
gene_id1	gene_id2	gene_description	log2FoldChange of △recJ-like vs WT	log2FoldChange of △recJ vs WT	log2FoldChange of △recJ/△recJ-like vs WT
A2G07_RS06990	DR_1306	hypothetical protein && -	2.52587	1.71815	NA
A2G07_RS06355	DR_1439	heme-binding domain-containing protein && PF14376:Haem-binding domain	4.11943	1.56014	NA
A2G07_RS06260	DR_1459	S8 family serine peptidase && PF00082:Subtilase family	2.13308	1.59717	NA
A2G07_RS10455	DR_0604	GNAT family protein && PF13302:Acetyltransferase (GNAT) domain	2.13457	1.44598	NA
A2G07_RS10460	DR_0603	NUDIX domain-containing protein && PF00293:NUDIX domain|PF13578:Methyltransferase domain|PF00383:Cytidine and deoxycytidylate deaminase zinc-binding region	1.65505	1.49765	NA
A2G07_RS10465	DR_0602	phosphoglycerate mutase family protein && PF00300:Histidine phosphatase superfamily (branch 1)	1.70258	1.69551	NA
A2G07_RS11560	DR_0393	elongation factor G && PF00679:Elongation factor G C-terminus|PF14492:Elongation Factor G, domain II|PF03144:Elongation factor Tu domain 2|PF00009:Elongation factor Tu GTP binding domain|PF03764:Elongation factor G, domain IV	2.39581	1.69306	NA
A2G07_RS11610	DR_0383	DUF4384 domain-containing protein && PF14326:Domain of unknown function (DUF4384)	2.71132	3.30635	NA
A2G07_RS14280	DR_A0162	YeeE/YedE family protein && PF04143:Sulphur transport	1.7539	1.58932	NA
A2G07_RS00965	DR_2524	50S ribosomal protein L28 && -	-1.68196	-2.08929	NA
A2G07_RS01745	DR_2366	50S ribosomal protein L32 && -	-1.43084	-2.59685	NA
A2G07_RS04590	DR_1799	translation initiation factor IF-2 && PF04760:Translation initiation factor IF-2, N-terminal region|PF11987:Translation-initiation factor 2|PF00009:Elongation factor Tu GTP binding domain	-1.4916	-2.52653	NA
A2G07_RS04595	DR_1798	YlxR family protein && -	-1.69458	-2.21259	NA
A2G07_RS04600	DR_1797	transcription termination factor NusA && PF08529:NusA N-terminal domain|PF13184:NusA-like KH domain	-1.63852	-2.66069	NA
A2G07_RS06430	DR_1424	molecular chaperone DnaJ && PF01556:DnaJ C terminal domain|PF00684:DnaJ central domain|PF00226:DnaJ domain	-1.48455	-1.76749	NA
A2G07_RS12655	DR_0173	peptide chain release factor 2	-1.60406	-1.35727	NA
A2G07_RS13065	DR_0086	50S ribosomal protein L21 && PF00829:Ribosomal prokaryotic L21 protein	-1.59617	-2.68977	NA
A2G07_RS13185	DR_A0304	MBL fold metallo-hydrolase && PF00581:Rhodanese-like domain|PF00753:Metallo-beta-lactamase superfamily	-7.21234	-3.88114	NA
A2G07_RS14880	DR_A0290	ATP-dependent zinc metalloprotease FtsH && PF01434:Peptidase family M41|PF00004:ATPase family associated with various cellular activities (AAA)	-2.25173	-1.93776	NA
A2G07_RS11815	DR_0341	30S ribosomal protein S15 && -	-1.5336	-2.86927	NA
A2G07_RS03095	DR_2102	type II toxin-antitoxin system VapC family toxin && PF01850:PIN domain	-1.71344	-2.47301	NA
A2G07_RS03080	DR_2105	hypothetical protein && -	-1.54541	-2.20747	NA
A2G07_RS10160	DR_0661	ribbon-helix-helix domain-containing protein && -	-1.69694	-2.2035	NA
A2G07_RS02860	DR_2149	membrane protein insertase YidC && PF02096:60Kd inner membrane protein	-1.57299	-1.92776	NA
A2G07_RS11125	DR_0477	cation acetate symporter && PF00474:Sodium:solute symporter family	-4.38665	-3.40051	-3.86173
A2G07_RS14850	DR_A0282	hypothetical protein && -	-3.95159	-4.34039	-5.28791
A2G07_RS11130	DR_0476	DUF485 domain-containing protein && PF04341:Protein of unknown function, DUF485	-3.76275	-3.09178	-3.72486
A2G07_RS14765	DR_A0263	ABC transporter substrate-binding protein && PF13458:Periplasmic binding protein	-3.7468	-3.50132	-4.09697
A2G07_RS15245	DR_B0014	hemin ABC transporter substrate-binding protein && PF01497:Periplasmic binding protein	-3.74212	-1.58513	-5.26241
A2G07_RS03710	DR_1983	30S ribosomal protein S1 && PF00575:S1 RNA binding domain	-3.69858	-3.57707	-2.23032
A2G07_RS12000	DR_0305	30S ribosomal protein S12 && -	-3.56623	-4.65139	-3.23645
A2G07_RS06090	DR_1495	NADH-quinone oxidoreductase subunit NuoK && PF00420:NADH-ubiquinone/plastoquinone oxidoreductase chain 4L	-3.54506	-3.5023	-3.4584
A2G07_RS12650	DR_0174	50S ribosomal protein L13 && PF00572:Ribosomal protein L13	-3.53679	-3.83221	-2.28663
A2G07_RS12645	DR_0175	30S ribosomal protein S9 && PF00380:Ribosomal protein S9/S16	-3.51185	-3.99746	-2.68969
A2G07_RS02990	DR_2122	ABC transporter substrate-binding protein && PF13458:Periplasmic binding protein	-3.49339	-3.80631	-4.41377
A2G07_RS11995	DR_0306	30S ribosomal protein S7 && PF00177:Ribosomal protein S7p/S5e	-3.40137	-4.2851	-3.16272
A2G07_RS05225	DR_1674	isocitrate/isopropylmalate dehydrogenase family protein && PF00180:Isocitrate/isopropylmalate dehydrogenase	-3.38155	-3.45075	-3.73355
A2G07_RS09360	DR_0828	isocitrate lyase && PF00463:Isocitrate lyase family	-3.36365	-4.91584	-4.98518
A2G07_RS15230	DR_B0017	siderophore-interacting protein && PF04954:Siderophore-interacting protein|PF08021:Siderophore-interacting FAD-binding domain	-3.34771	-3.69514	-4.47736
A2G07_RS10800	DR_0539	hypothetical protein && -	-3.34489	-4.35262	-3.36933
A2G07_RS00230	DR_0031	hypothetical protein && -	-3.337	-3.06161	-2.87706
A2G07_RS06075	DR_1498	NADH-quinone oxidoreductase subunit NuoH && PF00146:NADH dehydrogenase	-3.32441	-3.31064	-3.65191
A2G07_RS15235	DR_B0016	heme ABC transporter ATP-binding protein && PF00005:ABC transporter	-3.30334	-2.68538	-3.41851
A2G07_RS06080	DR_1497	NADH-quinone oxidoreductase subunit NuoI && PF12838:4Fe-4S dicluster domain	-3.2671	-3.3454	-3.47162
A2G07_RS06370	DR_1436	carbohydrate ABC transporter permease && PF00528:Binding-protein-dependent transport system inner membrane component	-3.26531	-3.68166	-3.99688
A2G07_RS03050	DR_2110	30S ribosomal protein S8 && PF00410:Ribosomal protein S8	-3.1515	-4.65906	-2.12134
A2G07_RS04095	DR_1901	hypothetical protein && -	-3.11429	-2.5623	-3.2245
A2G07_RS06365	DR_1437	sugar ABC transporter permease && PF00528:Binding-protein-dependent transport system inner membrane component	-3.10761	-3.80575	-4.15716
A2G07_RS03300	DR_2059	glycine--tRNA ligase && PF03129:Anticodon binding domain|PF00587:tRNA synthetase class II core domain (G, H, P, S and T)	-3.09074	-2.80624	-2.26684
A2G07_RS03045	DR_2111	50S ribosomal protein L6 && PF00347:Ribosomal protein L6	-3.08862	-4.51899	-2.72945
A2G07_RS13365	DR_A0341	S8 family serine peptidase && PF00082:Subtilase family	-3.08256	-4.8883	-5.06566
A2G07_RS13370	DR_A0342	tetratricopeptide repeat protein && PF13424:Tetratricopeptide repeat	-3.0736	-4.65914	-3.23307
A2G07_RS00225	DR_0032	dihydrolipoamide acetyltransferase family protein && PF00364:Biotin-requiring enzyme|PF02817:e3 binding domain|PF00198:2-oxoacid dehydrogenases acyltransferase (catalytic domain)	-3.06461	-2.55767	-2.76556
A2G07_RS07705	DR_1160	urate oxidase && PF01014:Uricase	-3.04332	-3.32038	-5.54429
A2G07_RS14595	DR_A0226	fumarylacetoacetate hydrolase family protein && PF01557:Fumarylacetoacetate (FAA) hydrolase family	-3.03077	-2.76447	-2.47358
A2G07_RS07280	DR_1247	ADP-forming succinate--CoA ligase subunit beta && PF00549:CoA-ligase|PF08442:ATP-grasp domain	-3.01947	-4.41499	-4.34631
A2G07_RS14580	DR_A0223	4-hydroxyphenylacetate 3-monooxygenase%2C oxygenase component && PF11794:4-hydroxyphenylacetate 3-hydroxylase N terminal|PF03241:4-hydroxyphenylacetate 3-hydroxylase C terminal	-3.01276	-2.72001	-2.24767
A2G07_RS12910	DR_0119	elongation factor P && PF08207:Elongation factor P (EF-P) KOW-like domain|PF01132:Elongation factor P (EF-P) OB domain|PF09285:Elongation factor P, C-terminal	-3.00337	-2.95495	-3.0614
A2G07_RS03295	DR_2060	hypothetical protein && -	-2.99688	-2.84843	-2.44945
A2G07_RS00235	DR_0030	alpha-ketoacid dehydrogenase subunit beta && PF02779:Transketolase, pyrimidine binding domain|PF02780:Transketolase, C-terminal domain	-2.99187	-2.58863	-2.66581
A2G07_RS13285	DR_A0325	peptide-N-glycosidase F-related protein && PF02225:PA domain|PF09113:Peptide-N-glycosidase F, C terminal	-2.99024	-3.99647	-4.59646
A2G07_RS00240	DR_0029	thiamine pyrophosphate-dependent dehydrogenase E1 component subunit alpha && PF00676:Dehydrogenase E1 component	-2.9724	-2.46194	-2.69957
A2G07_RS14570	DR_A0221	SMI1/KNR4 family protein && PF09346:SMI1 / KNR4 family (SUKH-1)	-2.94709	-2.9302	-2.393
A2G07_RS03890	DR_1948	trigger factor && PF05698:Bacterial trigger factor protein (TF) C-terminus|PF05697:Bacterial trigger factor protein (TF)	-2.9347	-3.21778	-2.61018
A2G07_RS09440	DR_0812	S8 family serine peptidase && PF00082:Subtilase family|PF02225:PA domain	-2.90414	-2.42038	-2.80293
A2G07_RS03035	DR_2113	30S ribosomal protein S5 && PF03719:Ribosomal protein S5, C-terminal domain|PF00333:Ribosomal protein S5, N-terminal domain	-2.87592	-4.14835	-2.50146
A2G07_RS03040	DR_2112	50S ribosomal protein L18 && PF00861:Ribosomal L18p/L5e family	-2.87442	-4.47263	-2.6651
A2G07_RS16800	DR_0534	protein kinase && PF00069:Protein kinase domain	-2.8739	-1.93898	-1.94293
A2G07_RS05855	DR_1543	hypothetical protein && -	-2.86034	-3.82851	-4.59692
A2G07_RS03020	DR_2116	preprotein translocase subunit SecY && PF00344:SecY translocase	-2.85711	-3.39945	-2.38808
A2G07_RS03030	DR_2114	50S ribosomal protein L30 && -	-2.85196	-3.95418	-2.44164
A2G07_RS05835	DR_1548	CAP domain-containing protein && PF00188:Cysteine-rich secretory protein family	-2.8116	-2.85976	-3.42898
A2G07_RS06070	DR_1499	NADH-quinone oxidoreductase subunit NuoG && PF04879:Molybdopterin oxidoreductase Fe4S4 domain|PF13510:2Fe-2S iron-sulfur cluster binding domain|PF00384:Molybdopterin oxidoreductase|PF10588:NADH-ubiquinone oxidoreductase-G iron-sulfur binding region	-2.79631	-3.29709	-3.4672
A2G07_RS10795	DR_0540	hypothetical protein && -	-2.78743	-2.21965	-2.6417
A2G07_RS15240	DR_B0015	iron ABC transporter permease && PF01032:FecCD transport family	-2.78126	-1.74105	-2.92665
A2G07_RS06095	DR_1494	NADH-quinone oxidoreductase subunit L && PF00361:Proton-conducting membrane transporter|PF00662:NADH-Ubiquinone oxidoreductase (complex I), chain 5 N-terminus	-2.77274	-2.40472	-2.6501
A2G07_RS05725	DR_1570	ABC transporter permease && PF00528:Binding-protein-dependent transport system inner membrane component	-2.75816	-3.79007	-4.30261
A2G07_RS03025	DR_2115	50S ribosomal protein L15 && PF00828:Ribosomal protein L18e/L15	-2.74888	-3.77327	-2.49974
A2G07_RS07275	DR_1248	succinate--CoA ligase subunit alpha && PF02629:CoA binding domain|PF00549:CoA-ligase	-2.73976	-4.23517	-4.21774
A2G07_RS14855	DR_A0283	S8 family serine peptidase && PF00082:Subtilase family|PF04151:Bacterial pre-peptidase C-terminal domain	-2.69234	-4.61131	-5.00261
A2G07_RS07790	DR_1144	hypothetical protein && -	-2.66443	-1.75974	-2.29001
A2G07_RS06105	DR_1492	NADH-quinone oxidoreductase subunit N && PF00361:Proton-conducting membrane transporter	-2.6553	-2.43507	-2.7604
A2G07_RS10130	DR_0672	hypothetical protein && -	-2.64053	-2.34471	-2.46387
A2G07_RS11970	DR_0311	50S ribosomal protein L3 && PF00297:Ribosomal protein L3	-2.62327	-4.19331	-2.13608
A2G07_RS11935	DR_0318	50S ribosomal protein L16 && PF00252:Ribosomal protein L16p/L10e	-2.59753	-3.77506	-2.22809
A2G07_RS05730	DR_1569	ABC transporter permease && PF12911:N-terminal TM domain of oligopeptide transport permease C|PF00528:Binding-protein-dependent transport system inner membrane component	-2.59711	-3.49942	-3.88061
A2G07_RS14585	DR_A0224	3%2C4-dihydroxyphenylacetate 2%2C3-dioxygenase && PF00903:Glyoxalase/Bleomycin resistance protein/Dioxygenase superfamily	-2.57429	-1.68151	-1.83907
A2G07_RS11945	DR_0316	50S ribosomal protein L22 && PF00237:Ribosomal protein L22p/L17e	-2.56984	-4.05763	-2.24145
A2G07_RS08555	DR_0986	ABC transporter substrate-binding protein && PF00496:Bacterial extracellular solute-binding proteins, family 5 Middle	-2.56773	-2.3149	-2.22642
A2G07_RS01490	DR_2418	response regulator transcription factor && PF00486:Transcriptional regulatory protein, C terminal|PF00072:Response regulator receiver domain	-2.55966	-2.81796	-2.97874
A2G07_RS11930	DR_0319	50S ribosomal protein L29 && -	-2.53996	-3.52201	-2.06799
A2G07_RS11910	DR_0323	50S ribosomal protein L5 && PF00281:Ribosomal protein L5|PF00673:ribosomal L5P family C-terminus	-2.51359	-3.17719	-2.00053
A2G07_RS14575	DR_A0222	NAD(P)-dependent oxidoreductase && PF01370:NAD dependent epimerase/dehydratase family	-2.46962	-1.91708	-1.85606
A2G07_RS06060	DR_1501	NADH-quinone oxidoreductase subunit NuoE && PF01257:Thioredoxin-like [2Fe-2S] ferredoxin	-2.45261	-3.28721	-3.5617
A2G07_RS06100	DR_1493	NADH-quinone oxidoreductase subunit M && PF00361:Proton-conducting membrane transporter	-2.44886	-2.14259	-2.51709
A2G07_RS03400	DR_2044	50S ribosomal protein L10 && PF00466:Ribosomal protein L10	-2.44337	-4.379	-1.84866
A2G07_RS11940	DR_0317	30S ribosomal protein S3 && PF00189:Ribosomal protein S3, C-terminal domain|PF07650:KH domain	-2.44032	-3.85897	-2.15095
A2G07_RS11975	DR_0310	30S ribosomal protein S10 && PF00338:Ribosomal protein S10p/S20e	-2.43775	-4.16669	-1.87004
A2G07_RS11965	DR_0312	50S ribosomal protein L4 && PF00573:Ribosomal protein L4/L1 family	-2.43763	-4.04881	-1.9975
A2G07_RS05470	DR_1624	DEAD/DEAH box helicase && PF00270:DEAD/DEAH box helicase|PF00271:Helicase conserved C-terminal domain|PF08152:GUCT (NUC152) domain	-2.41081	-3.04429	-1.56412
A2G07_RS08590	？	Glu/Leu/Phe/Val dehydrogenase && PF02812:Glu/Leu/Phe/Val dehydrogenase, dimerisation domain|PF00208:Glutamate/Leucine/Phenylalanine/Valine dehydrogenase	-2.40486	-3.98599	-4.13441
A2G07_RS10005	DR_0695	V-type ATP synthase subunit I && PF01496:V-type ATPase 116kDa subunit family	-2.40075	-3.40049	-2.45757
A2G07_RS03170	DR_2087	translation initiation factor IF-3 && PF05198:Translation initiation factor IF-3, N-terminal domain|PF00707:Translation initiation factor IF-3, C-terminal domain	-2.40053	-2.2312	-1.62263
A2G07_RS11925	DR_0320	30S ribosomal protein S17 && -	-2.39849	-3.43538	-1.9673
A2G07_RS09985	DR_0699	V-type ATP synthase subunit F && PF01990:ATP synthase (F/14-kDa) subunit	-2.39045	-4.03528	-3.08433
A2G07_RS06065	DR_1500	NADH-quinone oxidoreductase subunit NuoF && PF10531:SLBB domain|PF01512:Respiratory-chain NADH dehydrogenase 51 Kd subunit|PF10589:NADH-ubiquinone oxidoreductase-F iron-sulfur binding region	-2.37571	-3.1682	-3.48207
A2G07_RS08585	DR_0980	Glu/Leu/Phe/Val dehydrogenase && PF00208:Glutamate/Leucine/Phenylalanine/Valine dehydrogenase|PF02812:Glu/Leu/Phe/Val dehydrogenase, dimerisation domain	-2.37423	-4.70777	-4.44561
A2G07_RS11990	DR_0307	elongation factor G && PF03764:Elongation factor G, domain IV|PF03144:Elongation factor Tu domain 2|PF00679:Elongation factor G C-terminus|PF14492:Elongation Factor G, domain II|PF00009:Elongation factor Tu GTP binding domain	-2.37128	-4.04218	-2.01712
A2G07_RS00415	DR_2632	dihydrofolate reductase && PF00186:Dihydrofolate reductase	-2.36474	-3.14054	-2.34712
A2G07_RS12100	DR_0285	hypothetical protein && -	-2.35608	-1.39007	-2.28796
A2G07_RS01480	DR_2420	response regulator && PF00072:Response regulator receiver domain	-2.34648	-2.19188	-2.52246
A2G07_RS13680	DR_A0039	glycosyltransferase family 1 protein && PF00534:Glycosyl transferases group 1	-2.34091	-3.98952	-2.23863
A2G07_RS09720	DR_0755	50S ribosomal protein L19 && PF01245:Ribosomal protein L19	-2.32881	-3.36738	-2.01368
A2G07_RS11915	DR_0322	50S ribosomal protein L24 && PF00467:KOW motif	-2.3224	-3.21207	-1.88007
A2G07_RS01950	DR_2322、DR_2325	S8 family peptidase && PF00082:Subtilase family|PF05922:Peptidase inhibitor I9|PF04151:Bacterial pre-peptidase C-terminal domain	-2.31193	-4.91864	-5.30634
A2G07_RS13200	DR_A0308	TetR/AcrR family transcriptional regulator && PF00440:Bacterial regulatory proteins, tetR family	-2.2884	-1.44371	-1.95087
A2G07_RS11955	DR_0314	50S ribosomal protein L2 && PF00181:Ribosomal Proteins L2, RNA binding domain|PF03947:Ribosomal Proteins L2, C-terminal domain	-2.27592	-3.74413	-1.92144
A2G07_RS17000	DR_A0038	glycosyltransferase family 2 protein && PF00535:Glycosyl transferase family 2	-2.27388	-3.62192	-2.00098
A2G07_RS07700	DR_1161	hydroxyisourate hydrolase && PF00576:HIUase/Transthyretin family	-2.27183	-2.75947	-4.17329
A2G07_RS11710	DR_0363	ABC transporter substrate-binding protein && PF00496:Bacterial extracellular solute-binding proteins, family 5 Middle	-2.26105	-3.92595	-3.69153
A2G07_RS06820	DR_1341	VOC family protein && PF12681:Glyoxalase-like domain	-2.259	-4.25381	-3.61349
A2G07_RS07785	DR_1145	translation elongation factor 4 && PF00679:Elongation factor G C-terminus|PF06421:GTP-binding protein LepA C-terminus|PF03144:Elongation factor Tu domain 2|PF00009:Elongation factor Tu GTP binding domain	-2.24627	-1.89842	-2.17788
A2G07_RS16985	DR_A0035	lipopolysaccharide biosynthesis protein && PF01943:Polysaccharide biosynthesis protein	-2.2457	-3.67113	-2.75614
A2G07_RS04850	DR_1748	hypothetical protein && -	-2.2359	-2.65625	-2.83744
A2G07_RS11920	DR_0321	50S ribosomal protein L14 && PF00238:Ribosomal protein L14p/L23e	-2.21716	-2.90442	-1.70227
A2G07_RS08320	DR_1038	branched-chain amino acid ABC transporter substrate-binding protein && PF13458:Periplasmic binding protein	-2.2143	-3.85219	-4.16165
A2G07_RS14600	DR_A0227	5-carboxymethyl-2-hydroxymuconate Delta-isomerase && PF02962:5-carboxymethyl-2-hydroxymuconate isomerase	-2.20015	-2.15083	-1.88354
A2G07_RS06890	DR_1325	C40 family peptidase && PF00877:NlpC/P60 family|PF01476:LysM domain	-2.19559	-1.91211	-2.51479
A2G07_RS09990	DR_0698	V-type ATPase subunit && PF01992:ATP synthase (C/AC39) subunit	-2.19389	-3.89893	-2.83664
A2G07_RS05720	DR_1571	ABC transporter substrate-binding protein && PF00496:Bacterial extracellular solute-binding proteins, family 5 Middle	-2.19258	-3.56938	-4.49262
A2G07_RS06850	DR_1335	isoleucine--tRNA ligase && PF00133:tRNA synthetases class I (I, L, M and V)|PF08264:Anticodon-binding domain of tRNA	-2.18334	-1.99864	-2.44941
A2G07_RS08735	DR_0953	succinate dehydrogenase hydrophobic membrane anchor subunit && PF01127:Succinate dehydrogenase/Fumarate reductase transmembrane subunit	-2.17873	-2.99336	-2.26665
A2G07_RS05870	DR_1540	NADP-dependent isocitrate dehydrogenase && PF00180:Isocitrate/isopropylmalate dehydrogenase	-2.17541	-3.59217	-2.63635
A2G07_RS14560	DR_A0219	hypothetical protein && -	-2.16909	-2.16262	-2.29617
A2G07_RS07320	DR_1239	MaoC family dehydratase && PF01575:MaoC like domain	-2.1648	-2.90113	-2.9628
A2G07_RS13655	DR_A0030	L-glutamate gamma-semialdehyde dehydrogenase && PF00171:Aldehyde dehydrogenase family	-2.16078	-4.21349	-3.507
A2G07_RS06085	DR_1496	NADH-quinone oxidoreductase subunit J && PF00499:NADH-ubiquinone/plastoquinone oxidoreductase chain 6	-2.15749	-2.08577	-2.20328
A2G07_RS13345	DR_A0337	acyl-CoA dehydrogenase family protein && PF02771:Acyl-CoA dehydrogenase, N-terminal domain|PF00441:Acyl-CoA dehydrogenase, C-terminal domain|PF02770:Acyl-CoA dehydrogenase, middle domain	-2.14973	-2.69037	-3.24629
A2G07_RS05860	DR_1542	acyl-CoA carboxylase subunit beta && PF01039:Carboxyl transferase domain	-2.14867	-2.41977	-2.97494
A2G07_RS11350	DR_0434	cytochrome c && PF13442:Cytochrome C oxidase, cbb3-type, subunit III	-2.14459	-2.34353	-2.0077
A2G07_RS07840	DR_1133	uroporphyrinogen decarboxylase && PF01208:Uroporphyrinogen decarboxylase (URO-D)	-2.13941	-1.52983	-1.93411
A2G07_RS10980	DR_0505	bifunctional metallophosphatase/5'-nucleotidase && PF02872:5'-nucleotidase, C-terminal domain|PF00149:Calcineurin-like phosphoesterase	-2.13922	-2.87162	-3.51411
A2G07_RS05735	DR_1568	ABC transporter ATP-binding protein && PF00005:ABC transporter|PF08352:Oligopeptide/dipeptide transporter, C-terminal region	-2.13574	-3.28565	-3.07926
A2G07_RS11705	DR_0364	ABC transporter permease && PF00528:Binding-protein-dependent transport system inner membrane component	-2.12835	-2.47176	-2.64969
A2G07_RS09980	DR_0700	V-type ATP synthase subunit A && PF02874:ATP synthase alpha/beta family, beta-barrel domain|PF00306:ATP synthase alpha/beta chain, C terminal domain|PF16886:ATPsynthase alpha/beta subunit N-term extension|PF00006:ATP synthase alpha/beta family, nucleotide-binding domain	-2.12207	-3.70138	-2.82915
A2G07_RS11390	DR_0427	50S ribosomal protein L25/general stress protein Ctc && PF14693:Ribosomal protein TL5, C-terminal domain|PF01386:Ribosomal L25p family	-2.12191	-3.04409	-1.82428
A2G07_RS05850	DR_1544	acyl-CoA dehydrogenase family protein && PF02771:Acyl-CoA dehydrogenase, N-terminal domain|PF02770:Acyl-CoA dehydrogenase, middle domain|PF00441:Acyl-CoA dehydrogenase, C-terminal domain	-2.11803	-2.66371	-3.2044
A2G07_RS03090	DR_2103	hypothetical protein && -	-2.11146	-2.639	-1.60961
A2G07_RS10000	DR_0696	ATP synthase subunit K && PF00137:ATP synthase subunit C	-2.10393	-4.21519	-2.8576
A2G07_RS14565	DR_A0220	5-carboxymethyl-2-hydroxymuconate semialdehyde dehydrogenase && PF00171:Aldehyde dehydrogenase family	-2.10154	-1.98213	-2.21898
A2G07_RS06545	DR_1399	nitroreductase family protein && PF00881:Nitroreductase family	-2.10075	-1.98047	-2.38528
A2G07_RS03855	DR_1955	ABC transporter substrate-binding protein && PF00496:Bacterial extracellular solute-binding proteins, family 5 Middle	-2.09121	-2.68607	-2.87754
A2G07_RS06050	DR_1503	NADH dehydrogenase (quinone) subunit D && PF00346:Respiratory-chain NADH dehydrogenase, 49 Kd subunit	-2.06916	-3.69528	-4.30674
A2G07_RS03380	DR_2048	preprotein translocase subunit SecE && -	-2.05948	-4.13785	-1.55579
A2G07_RS16995	DR_A0037	glycosyltransferase family 2 protein && PF00535:Glycosyl transferase family 2	-2.0567	-3.42085	-1.95835
A2G07_RS06000	DR_1513	30S ribosomal protein S2 && PF00318:Ribosomal protein S2	-2.0561	-3.06996	-1.37309
A2G07_RS13220	DR_A0312	urease accessory protein UreG && PF02492:CobW/HypB/UreG, nucleotide-binding domain	-2.05184	-1.47855	-1.53146
A2G07_RS06610	DR_1386	redox-regulated ATPase YchF && PF01926:50S ribosome-binding GTPase|PF06071:Protein of unknown function (DUF933)	-2.0413	-2.62984	-2.78743
A2G07_RS12095	DR_0286	hypothetical protein && -	-2.0411	-1.74623	-3.01748
A2G07_RS14590	DR_A0225	sulfite oxidase && PF03404:Mo-co oxidoreductase dimerisation domain|PF00174:Oxidoreductase molybdopterin binding domain	-2.03728	-1.61019	-1.77308
A2G07_RS13685	DR_A0040	glycosyltransferase family 4 protein && PF00534:Glycosyl transferases group 1	-2.03056	-3.71044	-1.94572
A2G07_RS03395	DR_2045	50S ribosomal protein L1 && PF00687:Ribosomal protein L1p/L10e family	-2.02532	-3.95888	-1.78909
A2G07_RS11980	DR_0309	elongation factor Tu && PF03144:Elongation factor Tu domain 2|PF03143:Elongation factor Tu C-terminal domain|PF00009:Elongation factor Tu GTP binding domain	-2.01404	-3.76714	-1.50926
A2G07_RS09975	DR_0701	V-type ATP synthase subunit B && PF00306:ATP synthase alpha/beta chain, C terminal domain|PF00006:ATP synthase alpha/beta family, nucleotide-binding domain	-2.01075	-3.73154	-2.86464
A2G07_RS16990	DR_A0036	hypothetical protein && -	-2.0051	-2.67966	-2.24806
A2G07_RS09995	DR_0697	V-type ATP synthase subunit E && PF01991:ATP synthase (E/31 kDa) subunit	-2.00308	-3.90229	-2.77812
A2G07_RS13645	DR_A0028	DUF4274 domain-containing protein && PF14096:Domain of unknown function (DUF4274)	-1.9612	-4.6214	-4.77712
A2G07_RS02720	DR_2176	hemolysin family protein && PF01595:Domain of unknown function DUF21|PF03471:Transporter associated domain|PF00571:CBS domain	-1.95772	-1.64573	-2.10812
A2G07_RS10805	DR_0538	tubulin-like doman-containing protein && PF13809:Tubulin like	-1.9558	-1.77735	-2.14911
A2G07_RS06055	DR_1502	hypothetical protein && -	-1.9401	-2.48275	-2.82926
A2G07_RS11950	DR_0315	30S ribosomal protein S19 && -	-1.93443	-3.73163	-1.63567
A2G07_RS03405	DR_2043	50S ribosomal protein L7/L12 && PF00542:Ribosomal protein L7/L12 C-terminal domain|PF16320:Ribosomal protein L7/L12 dimerisation domain	-1.93384	-3.58024	-1.40664
A2G07_RS11900	DR_0325	malate dehydrogenase && PF02866:lactate/malate dehydrogenase, alpha/beta C-terminal domain|PF00056:lactate/malate dehydrogenase, NAD binding domain	-1.92077	-3.04805	-2.66664
A2G07_RS06275	DR_1456	ribose-phosphate pyrophosphokinase && PF13793:N-terminal domain of ribose phosphate pyrophosphokinase|PF14572:Phosphoribosyl synthetase-associated domain	-1.91736	-2.63447	-2.33798
A2G07_RS03385	DR_2047	transcription termination/antitermination protein NusG && PF00467:KOW motif|PF02357:Transcription termination factor nusG	-1.91023	-4.17966	-1.48539
A2G07_RS06360	DR_1438	ABC transporter substrate-binding protein && PF01547:Bacterial extracellular solute-binding protein	-1.90148	-3.3786	-5.25095
A2G07_RS15265	DR_B0010	adenosylcobinamide-phosphate synthase CbiB && PF03186:CobD/Cbib protein	-1.89756	-2.24807	-1.72892
A2G07_RS11960	DR_0313	50S ribosomal protein L23 && -	-1.89131	-3.521	-1.50295
A2G07_RS05455	DR_1627	oligoendopeptidase F && PF08439:Oligopeptidase F|PF01432:Peptidase family M3	-1.89039	-1.8841	-2.42008
A2G07_RS07075	DR_1290	ABC transporter substrate-binding protein && PF00496:Bacterial extracellular solute-binding proteins, family 5 Middle	-1.88379	-3.44907	-4.28273
A2G07_RS02840	DR_2153	ABC transporter ATP-binding protein && PF03459:TOBE domain|PF00005:ABC transporter	-1.87891	-2.26018	-2.46614
A2G07_RS07360	DR_1231	hypothetical protein && -	-1.8752	-2.35902	-2.36219
A2G07_RS02010	DR_2310	hypothetical protein && -	-1.86937	-2.50468	-3.17051
A2G07_RS13675	DR_A0034	sugar transferase && PF13727:CoA-binding domain|PF02397:Bacterial sugar transferase	-1.86165	-2.93746	-2.2364
A2G07_RS00710	DR_2577	S-layer homology domain-containing protein && PF00395:S-layer homology domain	-1.84888	-3.85447	-2.35949
A2G07_RS11700	DR_0365	ABC transporter permease && PF00528:Binding-protein-dependent transport system inner membrane component|PF12911:N-terminal TM domain of oligopeptide transport permease C	-1.84159	-1.92194	-2.08615
A2G07_RS03390	DR_2046	50S ribosomal protein L11 && PF00298:Ribosomal protein L11, RNA binding domain|PF03946:Ribosomal protein L11, N-terminal domain	-1.83311	-4.0696	-1.44699
A2G07_RS12385	DR_0229	M42 family metallopeptidase && PF05343:M42 glutamyl aminopeptidase	-1.83009	-2.00408	-2.00303
A2G07_RS11985	DR_0308	hypothetical protein && -	-1.82934	-3.05712	-1.66004
A2G07_RS02715	DR_2177	cytidine deaminase && PF00383:Cytidine and deoxycytidylate deaminase zinc-binding region	-1.81678	-1.46017	-1.51354
A2G07_RS09740	DR_0751	cell division topological specificity factor MinE && -	-1.80909	-2.81152	-3.25106
A2G07_RS08740	DR_0952	succinate dehydrogenase flavoprotein subunit && PF02910:Fumarate reductase flavoprotein C-term|PF00890:FAD binding domain	-1.80839	-2.65618	-2.231
A2G07_RS12920	DR_0117	acetyl-CoA carboxylase biotin carboxylase subunit && PF00289:Carbamoyl-phosphate synthase L chain, N-terminal domain|PF02785:Biotin carboxylase C-terminal domain|PF02786:Carbamoyl-phosphate synthase L chain, ATP binding domain	-1.80804	-3.07364	-3.09017
A2G07_RS05740	DR_1567	ATP-binding cassette domain-containing protein && PF08352:Oligopeptide/dipeptide transporter, C-terminal region|PF00005:ABC transporter	-1.80217	-2.67894	-2.73725
A2G07_RS07285	DR_1246	Xaa-Pro peptidase family protein && PF00557:Metallopeptidase family M24|PF01321:Creatinase/Prolidase N-terminal domain	-1.80015	-2.03654	-2.25248
A2G07_RS11340	DR_0436	cytochrome bc complex cytochrome b subunit && PF13631:Cytochrome b(N-terminal)/b6/petB	-1.78687	-2.75794	-2.41491
A2G07_RS13810	DR_A0065	HU family DNA-binding protein && PF00216:Bacterial DNA-binding protein	-1.77666	-3.29451	-3.19555
A2G07_RS15260	DR_B0011	histidinol-phosphate transaminase && PF00155:Aminotransferase class I and II	-1.77473	-1.79024	-1.54186
A2G07_RS13640	DR_A0027	KamA family radical SAM protein && PF12544:Lysine-2,3-aminomutase|PF04055:Radical SAM superfamily	-1.77309	-3.34974	-4.30058
A2G07_RS15195	DR_B0024	STAS domain-containing protein && PF14361:RsbT co-antagonist protein rsbRD N-terminal domain|PF01740:STAS domain	-1.76872	-1.35396	-1.75468
A2G07_RS16905	DR_0147	HEPN domain-containing protein && -	-1.76483	-2.76167	-2.36012
A2G07_RS09735	DR_0752	septum site-determining protein MinD && PF01656:CobQ/CobB/MinD/ParA nucleotide binding domain	-1.76328	-2.79436	-2.75392
A2G07_RS13410	DR_A0348	aldehyde dehydrogenase family protein && PF00171:Aldehyde dehydrogenase family	-1.76245	-2.24597	-2.66793
A2G07_RS06500	DR_1410	carboxynorspermidine decarboxylase && PF00278:Pyridoxal-dependent decarboxylase, C-terminal sheet domain	-1.75831	-1.87426	-2.37948
A2G07_RS02645	DR_2188	aminopeptidase && PF02073:Thermophilic metalloprotease (M29)	-1.7529	-1.87885	-2.16723
A2G07_RS12720	DR_0160	DUF5693 family protein && -	-1.74858	-1.41297	-1.78434
A2G07_RS01230	DR_2471	acetate--CoA ligase && -	-1.7476	-2.87061	-3.38887
A2G07_RS08595	？	alpha-ketoacid dehydrogenase subunit beta && PF02780:Transketolase, C-terminal domain|PF02779:Transketolase, pyrimidine binding domain	-1.74655	-2.91044	-3.01525
A2G07_RS06550	DR_1398	hypothetical protein && -	-1.72061	-1.61225	-2.01673
A2G07_RS07760	DR_1150	tRNA (N6-isopentenyl adenosine(37)-C2)-methylthiotransferase MiaB && PF04055:Radical SAM superfamily|PF00919:Uncharacterized protein family UPF0004	-1.71336	-2.45867	-1.83037
A2G07_RS10150	DR_0668	carbamoyl-phosphate synthase large subunit && PF02786:Carbamoyl-phosphate synthase L chain, ATP binding domain|PF02787:Carbamoyl-phosphate synthetase large chain, oligomerisation domain	-1.71105	-2.03374	-1.96389
A2G07_RS02835	DR_2154	ABC transporter substrate-binding protein && PF00497:Bacterial extracellular solute-binding proteins, family 3	-1.70074	-2.38761	-2.34134
A2G07_RS00960	DR_2525	dicarboxylate/amino acid:cation symporter && PF00375:Sodium:dicarboxylate symporter family	-1.69977	-1.41801	-1.68703
A2G07_RS15270	DR_B0009	cobyrinate a%2Cc-diamide synthase && PF07685:CobB/CobQ-like glutamine amidotransferase domain|PF01656:CobQ/CobB/MinD/ParA nucleotide binding domain	-1.6833	-2.65731	-1.55147
A2G07_RS16400	DR_1552	hypothetical protein && -	-1.6828	-2.56738	-2.49539
A2G07_RS06040	DR_1505	NADH-quinone oxidoreductase subunit B && PF01058:NADH ubiquinone oxidoreductase, 20 Kd subunit	-1.66551	-3.18498	-4.71959
A2G07_RS02960	DR_2128	DNA-directed RNA polymerase subunit alpha && PF03118:Bacterial RNA polymerase, alpha chain C terminal domain|PF01000:RNA polymerase Rpb3/RpoA insert domain|PF01193:RNA polymerase Rpb3/Rpb11 dimerisation domain	-1.65005	-3.69901	-1.99844
A2G07_RS04280	DR_1865	division/cell wall cluster transcriptional repressor MraZ && PF02381:MraZ protein, putative antitoxin-like	-1.64318	-2.71868	-2.14309
A2G07_RS06035	DR_1506	NADH-quinone oxidoreductase subunit A && PF00507:NADH-ubiquinone/plastoquinone oxidoreductase, chain 3	-1.6364	-3.57355	-5.55836
A2G07_RS13695	DR_A0042	glucose-1-phosphate thymidylyltransferase RfbA && PF00483:Nucleotidyl transferase	-1.63469	-2.95015	-2.13089
A2G07_RS13650	DR_A0029	acetyl ornithine aminotransferase family protein && PF00202:Aminotransferase class-III	-1.6342	-4.25568	-3.75749
A2G07_RS08750	DR_0950	NAD(P)/FAD-dependent oxidoreductase && PF07992:Pyridine nucleotide-disulphide oxidoreductase	-1.61828	-3.31673	-1.99065
A2G07_RS15160	DR_B0031	type II toxin-antitoxin system prevent-host-death family antitoxin && PF02604:Antitoxin Phd_YefM, type II toxin-antitoxin system|PF01656:CobQ/CobB/MinD/ParA nucleotide binding domain	-1.61658	-1.65173	-2.01978
A2G07_RS06045	DR_1504	NADH-quinone oxidoreductase subunit C && PF00329:Respiratory-chain NADH dehydrogenase, 30 Kd subunit	-1.61551	-2.83646	-3.55325
A2G07_RS15255	DR_B0012	cobyric acid synthase && PF07685:CobB/CobQ-like glutamine amidotransferase domain|PF01656:CobQ/CobB/MinD/ParA nucleotide binding domain	-1.60116	-1.55276	-1.47501
A2G07_RS06830	DR_1339	triose-phosphate isomerase && PF00121:Triosephosphate isomerase	-1.60075	-2.68072	-2.62494
A2G07_RS02965	DR_2127	30S ribosomal protein S4 && PF00163:Ribosomal protein S4/S9 N-terminal domain|PF01479:S4 domain	-1.59032	-3.63702	-1.81022
A2G07_RS05300	DR_1659	M3 family metallopeptidase && PF01432:Peptidase family M3	-1.58178	-2.66511	-3.03461
A2G07_RS15330	DR_B0142	hypothetical protein && -	-1.58032	-2.85257	-3.23455
A2G07_RS04275	DR_1866	16S rRNA (cytosine(1402)-N(4))-methyltransferase RsmH && PF01795:MraW methylase family	-1.57113	-2.04681	-2.19275
A2G07_RS07345	DR_1234	prepilin-type cleavage/methylation domain-containing protein && -	-1.56821	-2.15113	-2.47532
A2G07_RS03010	DR_2118	ABC transporter ATP-binding protein && PF00005:ABC transporter	-1.56281	-1.51313	-1.89264
A2G07_RS13690	DR_A0041	dTDP-glucose 4%2C6-dehydratase && PF16363:GDP-mannose 4,6 dehydratase	-1.55987	-3.33921	-2.07745
A2G07_RS06635	DR_1379	TetR/AcrR family transcriptional regulator && PF00440:Bacterial regulatory proteins, tetR family	-1.54996	-2.02223	-2.34816
A2G07_RS04990	DR_1720	aconitate hydratase AcnA && PF00330:Aconitase family (aconitate hydratase)|PF00694:Aconitase C-terminal domain	-1.54695	-3.37803	-3.08258
A2G07_RS08730	DR_0954	succinate dehydrogenase%2C cytochrome b556 subunit && PF01127:Succinate dehydrogenase/Fumarate reductase transmembrane subunit	-1.5466	-2.80263	-1.95107
A2G07_RS09465	DR_0807	prolipoprotein diacylglyceryl transferase && PF01790:Prolipoprotein diacylglyceryl transferase	-1.5347	-1.56328	-1.54838
A2G07_RS07350	DR_1233	type II secretion system protein && PF07963:Prokaryotic N-terminal methylation motif	-1.52327	-2.30016	-2.7161
A2G07_RS11345	DR_0435	ubiquinol-cytochrome c reductase iron-sulfur subunit && PF00355:Rieske [2Fe-2S] domain	-1.51824	-2.01414	-1.78421
A2G07_RS10010	DR_0694	V-type ATP synthase subunit H && -	-1.51549	-2.86825	-1.51
A2G07_RS13515	DR_A0001	ParA family protein && PF01656:CobQ/CobB/MinD/ParA nucleotide binding domain	-1.50786	-1.9408	-1.53437
A2G07_RS13705	DR_A0044	NAD(P)-dependent oxidoreductase && PF04321:RmlD substrate binding domain	-1.49504	-2.1687	-1.6135
A2G07_RS04815	DR_1754	S1 RNA-binding domain-containing protein && PF00575:S1 RNA binding domain	-1.48576	-3.28493	-1.51404
A2G07_RS13710	DR_A0045	hypothetical protein && -	-1.47306	-1.93795	-1.82134
A2G07_RS06810	DR_1343	type I glyceraldehyde-3-phosphate dehydrogenase && PF02800:Glyceraldehyde 3-phosphate dehydrogenase, C-terminal domain|PF00044:Glyceraldehyde 3-phosphate dehydrogenase, NAD binding domain	-1.45893	-3.3548	-2.38815
A2G07_RS13700	DR_A0043	dTDP-4-dehydrorhamnose 3%2C5-epimerase family protein && PF00908:dTDP-4-dehydrorhamnose 3,5-epimerase	-1.44954	-3.57967	-2.2432
A2G07_RS13665	DR_A0032	mannose-1-phosphate guanylyltransferase && PF00483:Nucleotidyl transferase|PF01050:Mannose-6-phosphate isomerase	-1.44886	-2.99466	-2.17878
A2G07_RS12070	DR_0291	zinc ribbon domain-containing protein && PF02591:C4-type zinc ribbon domain|PF12718:Tropomyosin like	-1.44126	-2.32065	-2.08548
A2G07_RS03495	DR_2025	dipeptidase && PF01546:Peptidase family M20/M25/M40|PF07687:Peptidase dimerisation domain	-1.43008	-1.81448	-1.87772
A2G07_RS09790	DR_0741	hypothetical protein && -	4.35489	1.49412	2.82533
A2G07_RS17300	DR_0003	DNA damage response protein DdrC && -	2.58079	1.53222	2.34356
A2G07_RS07935	DR_1115	DUF4384 domain-containing protein && PF14326:Domain of unknown function (DUF4384)	2.37836	1.54181	1.81154
A2G07_RS07235	DR_1256	hypothetical protein && -	1.85088	1.64587	1.78267
A2G07_RS11415	?	hypothetical protein && -	3.03053	1.69018	2.47172
A2G07_RS17930	DR_0331	hypothetical protein && -	2.53485	1.71583	3.07935
A2G07_RS00125	DR_0052	3-keto-5-aminohexanoate cleavage protein && PF05853:3-keto-5-aminohexanoate cleavage enzyme	1.62548	1.7173	3.17665
A2G07_RS15975	DR_C0016	phosphodiester glycosidase family protein && PF09992:Predicted periplasmic protein (DUF2233)	6.14046	1.747	4.34329
A2G07_RS11410	DR_0423	single-stranded DNA-binding protein DdrA && PF04098:Rad52/22 family double-strand break repair protein	3.99362	1.94411	2.80374
A2G07_RS01375	DR_2441	GNAT family N-acetyltransferase && PF00583:Acetyltransferase (GNAT) family	2.32576	1.97938	2.76157
A2G07_RS12395	DR_0227	hypothetical protein && -	2.79868	2.0098	4.988
A2G07_RS13265	DR_A0321	urea ABC transporter permease subunit UrtB && PF02653:Branched-chain amino acid transport system / permease component	1.60357	2.13556	2.06764
A2G07_RS00120	DR_0053	DinB family protein && PF05163:DinB family	2.50949	2.15787	4.35005
A2G07_RS13895	DR_A0082	hypothetical protein && -	1.72149	2.22812	1.78662
A2G07_RS11420	DR_0422	trans-aconitate 2-methyltransferase && PF13847:Methyltransferase domain	2.02522	2.23854	1.98154
A2G07_RS10915	DR_0518	hypothetical protein && -	1.95628	2.3401	3.50124
A2G07_RS10900	DR_0521	hypothetical protein && -	1.7403	2.51382	3.61632
A2G07_RS10835	DR_0532	helix-turn-helix domain-containing protein && -	2.09098	2.5768	4.10757
A2G07_RS15865	DR_C0035	hypothetical protein && -	NA	-4.63988	-3.05101
A2G07_RS15870	DR_C0036	radical SAM protein && PF04055:Radical SAM superfamily	NA	-4.49635	-2.98612
A2G07_RS07875	DR_1126	single-stranded-DNA-specific exonuclease RecJ && PF02272:DHHA1 domain	NA	-4.36398	-4.09979
A2G07_RS16315	DR_1810	hypothetical protein && -	NA	-4.1842	-4.07328
A2G07_RS15890	DR_C0040	MFS transporter && PF07690:Major Facilitator Superfamily	NA	-4.05295	-2.46254
A2G07_RS18115	DR_r02、DR_0255、DR_B0139	- && -	NA	-3.89836	-2.82982
A2G07_RS16185	DR_2382	hypothetical protein && -	NA	-3.76189	-3.33722
A2G07_RS17245	DR_C0041	cytochrome P450 && -	NA	-3.64714	-2.42738
A2G07_RS15860	DR_C0034	radical SAM protein && PF13353:4Fe-4S single cluster domain|PF04055:Radical SAM superfamily|PF13186:Iron-sulfur cluster-binding domain	NA	-3.6188	-2.08411
A2G07_RS15880	DR_C0038	TldD/PmbA family protein && PF01523:Putative modulator of DNA gyrase	NA	-3.56253	-2.13682
A2G07_RS15500	DR_B0109	ribonucleotide-diphosphate reductase subunit beta && PF00268:Ribonucleotide reductase, small chain	NA	-3.53264	-2.41023
A2G07_RS05060	DR_1706	hypothetical protein && -	NA	-3.44299	-3.02326
A2G07_RS15875	DR_C0037	carbamoyltransferase && PF16861:Carbamoyltransferase C-terminus|PF02543:Carbamoyltransferase N-terminus	NA	-3.32125	-2.21877
A2G07_RS15885	DR_C0039	hypothetical protein && -	NA	-3.31527	-1.68063
A2G07_RS16720	DR_0665	DUF4238 domain-containing protein && PF14022:Protein of unknown function (DUF4238)	NA	-3.26396	-1.9937
A2G07_RS04540	DR_1811	glycine cleavage system protein GcvH && PF01597:Glycine cleavage H-protein	NA	-3.22993	-3.33679
A2G07_RS12990	DR_0102	50S ribosomal protein L9 && PF03948:Ribosomal protein L9, C-terminal domain|PF01281:Ribosomal protein L9, N-terminal domain	NA	-3.20683	-1.38231
A2G07_RS01045	DR_2508	hexagonally packed intermediate-layer surface protein && -	NA	-3.13693	-2.12782
A2G07_RS17860	DR_0907	DNA damage response modulator PprM && -	NA	-3.10565	-1.59599
A2G07_RS15925	DR_C0007	hypothetical protein && -	NA	-3.08247	-2.1506
A2G07_RS02955	DR_2129	50S ribosomal protein L17 && PF01196:Ribosomal protein L17	NA	-3.06799	-1.77705
A2G07_RS09430	DR_0814	proline dehydrogenase && PF01619:Proline dehydrogenase	NA	-2.94981	-2.32268
A2G07_RS06930	DR_1317	hypothetical protein && -	NA	-2.92641	-3.30077
A2G07_RS15505	DR_B0108	class 1b ribonucleoside-diphosphate reductase subunit alpha && PF00317:Ribonucleotide reductase, all-alpha domain|PF08343:Ribonucleotide reductase N-terminal|PF02867:Ribonucleotide reductase, barrel domain	NA	-2.92593	-2.11935
A2G07_RS06815	DR_1342	phosphoglycerate kinase && PF00162:Phosphoglycerate kinase	NA	-2.92424	-2.56196
A2G07_RS06925	DR_1318	acyl-CoA dehydrogenase family protein && PF02771:Acyl-CoA dehydrogenase, N-terminal domain|PF00441:Acyl-CoA dehydrogenase, C-terminal domain|PF02770:Acyl-CoA dehydrogenase, middle domain	NA	-2.90385	-2.50236
A2G07_RS06410	DR_1428	acetyl-CoA C-acyltransferase && PF00108:Thiolase, N-terminal domain|PF02803:Thiolase, C-terminal domain	NA	-2.81963	-3.16649
A2G07_RS09710	DR_0757	citrate synthase && PF00285:Citrate synthase	NA	-2.78044	-2.2877
A2G07_RS14515	DR_A0210	ABC transporter substrate-binding protein && PF00496:Bacterial extracellular solute-binding proteins, family 5 Middle	NA	-2.76209	-3.23271
A2G07_RS03970	DR_1928	glycerol kinase GlpK && PF02782:FGGY family of carbohydrate kinases, C-terminal domain|PF00370:FGGY family of carbohydrate kinases, N-terminal domain	NA	-2.76169	-2.84876
A2G07_RS06015	DR_1510	ribosome recycling factor && PF01765:Ribosome recycling factor	NA	-2.74958	-1.63641
A2G07_RS05040	DR_1710	hypothetical protein && -	NA	-2.74436	-2.36156
A2G07_RS06020	DR_1509	phosphatidate cytidylyltransferase && PF01148:Cytidylyltransferase family	NA	-2.72816	-1.82139
A2G07_RS05625	DR_1589	class II fructose-1%2C6-bisphosphate aldolase && PF01116:Fructose-bisphosphate aldolase class-II	NA	-2.71904	-2.37056
A2G07_RS00400	DR_2635	pyruvate kinase && PF00224:Pyruvate kinase, barrel domain|PF02887:Pyruvate kinase, alpha/beta domain	NA	-2.71432	-1.66165
A2G07_RS17255	DR_C0002	PEP-utilizing enzyme && PF00391:PEP-utilising enzyme, mobile domain	NA	-2.70854	-1.46828
A2G07_RS15715	DR_B0067	ExeM/NucH family extracellular endonuclease && PF03372:Endonuclease/Exonuclease/phosphatase family|PF00932:Lamin Tail Domain	NA	-2.70218	-7.38192
A2G07_RS07565	DR_1189	methylmalonyl-CoA mutase family protein && PF01642:Methylmalonyl-CoA mutase	NA	-2.66718	-2.42152
A2G07_RS09435	DR_0813	L-glutamate gamma-semialdehyde dehydrogenase && PF00171:Aldehyde dehydrogenase family	NA	-2.65775	-1.77068
A2G07_RS14225	DR_A0151	urocanate hydratase && PF01175:Urocanase	NA	-2.64897	-2.92187
A2G07_RS08165	DR_1070	Type 1 glutamine amidotransferase-like domain-containing protein && PF03575:Peptidase family S51	NA	-2.64708	-2.51217
A2G07_RS07255	DR_1252	saccharopine dehydrogenase family protein && PF03435:Saccharopine dehydrogenase NADP binding domain|PF16653:Saccharopine dehydrogenase C-terminal domain	NA	-2.61926	-2.84571
A2G07_RS12915	DR_0118	acetyl-CoA carboxylase biotin carboxyl carrier protein && PF00364:Biotin-requiring enzyme	NA	-2.6102	-2.79143
A2G07_RS07560	DR_1190	TMEM175 family protein && PF06736:Protein of unknown function (DUF1211)	NA	-2.59743	-2.55387
A2G07_RS03965	DR_1929	aquaporin family protein && PF00230:Major intrinsic protein	NA	-2.5892	-2.63995
A2G07_RS11530	DR_0399	fasciclin domain-containing protein && PF02469:Fasciclin domain	NA	-2.57625	-2.80973
A2G07_RS08745	DR_0951	succinate dehydrogenase iron-sulfur subunit && PF13183:4Fe-4S dicluster domain|PF13085:2Fe-2S iron-sulfur cluster binding domain	NA	-2.54376	-1.6967
A2G07_RS06825	DR_1340	nuclear transport factor 2 family protein && PF12680:SnoaL-like domain	NA	-2.5342	-2.19214
A2G07_RS05975	DR_1518	hypothetical protein && -	NA	-2.52261	-1.89419
A2G07_RS13670	DR_A0033	tyrosine-protein kinase domain-containing protein && PF13614:AAA domain	NA	-2.52251	-2.31995
A2G07_RS01225	DR_2472	CarD family transcriptional regulator && -	NA	-2.5189	-2.93114
A2G07_RS04535	DR_1812	glycine cleavage system aminomethyltransferase GcvT && PF08669:Glycine cleavage T-protein C-terminal barrel domain|PF01571:Aminomethyltransferase folate-binding domain	NA	-2.48858	-2.98486
A2G07_RS00480	DR_2620	cbb3-type cytochrome c oxidase subunit I && PF00115:Cytochrome C and Quinol oxidase polypeptide I|PF00510:Cytochrome c oxidase subunit III	NA	-2.44723	-1.73398
A2G07_RS03910	DR_1944	hypothetical protein && -	NA	-2.43886	-2.14645
A2G07_RS08175	DR_1068	3-hydroxybutyryl-CoA dehydrogenase && PF00725:3-hydroxyacyl-CoA dehydrogenase, C-terminal domain|PF02737:3-hydroxyacyl-CoA dehydrogenase, NAD binding domain	NA	-2.37697	-2.48067
A2G07_RS10315	DR_0631	cell division protein FtsZ && PF00091:Tubulin/FtsZ family, GTPase domain|PF12327:FtsZ family, C-terminal domain	NA	-2.34408	-2.0704
A2G07_RS08600	？	pyruvate dehydrogenase (acetyl-transferring) E1 component subunit alpha && PF00676:Dehydrogenase E1 component	NA	-2.34029	-2.38018
A2G07_RS15935	DR_C0009	KAP family P-loop domain protein && PF07693:KAP family P-loop domain	NA	-2.33191	-2.07823
A2G07_RS05600	DR_1596	glucose-6-phosphate dehydrogenase && PF02781:Glucose-6-phosphate dehydrogenase, C-terminal domain|PF00479:Glucose-6-phosphate dehydrogenase, NAD binding domain	NA	-2.32043	-1.67671
A2G07_RS03905	DR_1945	ACP S-malonyltransferase && PF00698:Acyl transferase domain	NA	-2.31264	-2.38887
A2G07_RS13520	DR_A0002	ParB/RepB/Spo0J family partition protein && PF02195:ParB-like nuclease domain	NA	-2.30889	-1.66448
A2G07_RS18355	DR_B0141	type II toxin-antitoxin system HicB family antitoxin && PF05534:HicB family	NA	-2.29241	-2.41056
A2G07_RS07695	DR_1162	transcription elongation factor GreA && PF03449:Transcription elongation factor, N-terminal|PF01272:Transcription elongation factor, GreA/GreB, C-term	NA	-2.28089	-1.68353
A2G07_RS08160	DR_1071	YciI family protein && PF03795:YCII-related domain	NA	-2.22962	-2.1879
A2G07_RS07185	DR_1266	proline--tRNA ligase && PF03129:Anticodon binding domain|PF00587:tRNA synthetase class II core domain (G, H, P, S and T)|PF09180:Prolyl-tRNA synthetase, C-terminal	NA	-2.2196	-1.93325
A2G07_RS07455	DR_1212	hypothetical protein && -	NA	-2.21735	-1.64345
A2G07_RS16320	DR_1808	anti-phage deoxyguanosine triphosphatase && PF01966:HD domain|PF13286:Phosphohydrolase-associated domain	NA	-2.21521	-2.20818
A2G07_RS13600	DR_A0018	bifunctional metallophosphatase/5'-nucleotidase && PF00149:Calcineurin-like phosphoesterase|PF02872:5'-nucleotidase, C-terminal domain	NA	-2.20726	-2.99655
A2G07_RS12925	DR_0115、6	S-layer homology domain-containing protein && PF01391:Collagen triple helix repeat (20 copies)	NA	-2.18667	-1.66809
A2G07_RS10320	DR_0630	cell division protein FtsA && PF02491:SHS2 domain inserted in FTSA|PF14450:Cell division protein FtsA	NA	-2.17239	-1.79021
A2G07_RS13660	DR_A0031	glucose-1-phosphate thymidylyltransferase && PF00483:Nucleotidyl transferase	NA	-2.16762	-1.63457
A2G07_RS08610	DR_0977	phosphoenolpyruvate carboxykinase && PF01293:Phosphoenolpyruvate carboxykinase	NA	-2.16725	-2.73338
A2G07_RS03900	DR_1946	ketoacyl-ACP synthase III && PF08545:3-Oxoacyl-[acyl-carrier-protein (ACP)] synthase III|PF08541:3-Oxoacyl-[acyl-carrier-protein (ACP)] synthase III C terminal	NA	-2.16334	-2.09772
A2G07_RS04545	DR_1809	aminomethyl-transferring glycine dehydrogenase && PF02347:Glycine cleavage system P-protein	NA	-2.15878	-2.6511
A2G07_RS15930	DR_C0008	hypothetical protein && -	NA	-2.15799	-1.63771
A2G07_RS07355	DR_1232	type II secretion system protein && -	NA	-2.15215	-2.10837
A2G07_RS12635	DR_0177	IS200/IS605 family transposase && PF01797:Transposase IS200 like	NA	-2.1494	-2.25764
A2G07_RS15515	DR_B0106	acyl-CoA thioesterase && PF03061:Thioesterase superfamily	NA	-2.1491	-1.46053
A2G07_RS08880	DR_0924	DUF47 domain-containing protein && PF01865:Protein of unknown function DUF47	NA	-2.13362	-1.74611
A2G07_RS00485	DR_2619	cytochrome c oxidase subunit II && PF00034:Cytochrome c|PF00116:Cytochrome C oxidase subunit II, periplasmic domain	NA	-2.12827	-1.44227
A2G07_RS06625	DR_1383	hypothetical protein && -	NA	-2.12797	-2.34971
A2G07_RS06935	DR_1316	acyl-CoA carboxylase subunit beta && PF01039:Carboxyl transferase domain	NA	-2.11932	-2.48787
A2G07_RS01660	DR_2384	phenylacetate-CoA oxygenase subunit PaaC && PF05138:Phenylacetic acid catabolic protein	NA	-2.11338	-2.29843
A2G07_RS05710	DR_1573	CTP synthase && PF00117:Glutamine amidotransferase class-I|PF06418:CTP synthase N-terminus	NA	-2.09687	-1.50386
A2G07_RS03925	DR_1941	beta-ketoacyl-ACP synthase II && PF02801:Beta-ketoacyl synthase, C-terminal domain|PF00109:Beta-ketoacyl synthase, N-terminal domain	NA	-2.09325	-1.38572
A2G07_RS06135	DR_1486	hypothetical protein && -	NA	-2.07023	-2.66542
A2G07_RS07850	DR_1131	ferrochelatase && PF00762:Ferrochelatase	NA	-2.06257	-1.75613
A2G07_RS17800	DR_1447、DR_1448	hypothetical protein && -	NA	-2.0603	-1.87067
A2G07_RS05970	DR_1519	ketol-acid reductoisomerase && PF07991:Acetohydroxy acid isomeroreductase, NADPH-binding domain|PF01450:Acetohydroxy acid isomeroreductase, catalytic domain	NA	-2.0498	-1.92737
A2G07_RS13085	DR_0083	2-oxoglutarate dehydrogenase complex dihydrolipoyllysine-residue succinyltransferase && PF00198:2-oxoacid dehydrogenases acyltransferase (catalytic domain)|PF00364:Biotin-requiring enzyme|PF02817:e3 binding domain	NA	-2.03395	-1.41739
A2G07_RS04265	DR_1868	penicillin-binding protein 2 && PF00905:Penicillin binding protein transpeptidase domain	NA	-2.02761	-2.43329
A2G07_RS08705	DR_0959	ABC transporter permease && PF00528:Binding-protein-dependent transport system inner membrane component	NA	-2.01443	-2.61464
A2G07_RS09275	DR_0845	ribose 5-phosphate isomerase A && PF06026:Ribose 5-phosphate isomerase A (phosphoriboisomerase A)	NA	-1.99788	-1.90138
A2G07_RS07165	DR_1270	asparagine--tRNA ligase && PF01336:OB-fold nucleic acid binding domain|PF00152:tRNA synthetases class II (D, K and N)	NA	-1.96254	-1.81733
A2G07_RS01025	DR_2512	RidA family protein && PF01042:Endoribonuclease L-PSP	NA	-1.96009	-1.75011
A2G07_RS09730	DR_0753	DsbA family protein && PF13462:Thioredoxin	NA	-1.95375	-1.6022
A2G07_RS05605	DR_1595	decarboxylating 6-phosphogluconate dehydrogenase && PF00393:6-phosphogluconate dehydrogenase, C-terminal domain|PF03446:NAD binding domain of 6-phosphogluconate dehydrogenase	NA	-1.95286	-1.39776
A2G07_RS10245	DR_0644	hypothetical protein && -	NA	-1.94406	-2.10091
A2G07_RS02440	DR_2227	2%2C3-bisphosphoglycerate-independent phosphoglycerate mutase && PF01676:Metalloenzyme superfamily|PF10143:2,3-bisphosphoglycerate-independent phosphoglycerate mutase	NA	-1.93907	-1.94338
A2G07_RS14485	DR_A0204	response regulator && PF00072:Response regulator receiver domain	NA	-1.891	-1.84213
A2G07_RS06795	DR_1347	aspartate--tRNA ligase && PF01336:OB-fold nucleic acid binding domain|PF02938:GAD domain|PF00152:tRNA synthetases class II (D, K and N)	NA	-1.89041	-2.02865
A2G07_RS06535	DR_1401	ribulose-phosphate 3-epimerase && PF00834:Ribulose-phosphate 3 epimerase family	NA	-1.88398	-1.87542
A2G07_RS03195	DR_2081	threonine--tRNA ligase && PF02824:TGS domain|PF07973:Threonyl and Alanyl tRNA synthetase second additional domain|PF00587:tRNA synthetase class II core domain (G, H, P, S and T)|PF03129:Anticodon binding domain	NA	-1.87722	-1.76945
A2G07_RS09270	DR_0846	peroxiredoxin && PF00578:AhpC/TSA family	NA	-1.87196	-1.71497
A2G07_RS03915	DR_1943	3-oxoacyl-[acyl-carrier-protein] reductase && PF00106:short chain dehydrogenase	NA	-1.85662	-1.54548
A2G07_RS14185	DR_A0143	3-hydroxyacyl-CoA dehydrogenase && PF02737:3-hydroxyacyl-CoA dehydrogenase, NAD binding domain|PF00725:3-hydroxyacyl-CoA dehydrogenase, C-terminal domain	NA	-1.85522	-2.82494
A2G07_RS08710	DR_0958	ABC transporter permease && PF12911:N-terminal TM domain of oligopeptide transport permease C|PF00528:Binding-protein-dependent transport system inner membrane component	NA	-1.85284	-2.24795
A2G07_RS06220	DR_1470	GerMN domain-containing protein && PF10646:Sporulation and spore germination	NA	-1.84582	-1.88898
A2G07_RS08890	DR_0922	acyl-CoA dehydrogenase family protein && PF02770:Acyl-CoA dehydrogenase, middle domain|PF02771:Acyl-CoA dehydrogenase, N-terminal domain|PF00441:Acyl-CoA dehydrogenase, C-terminal domain	NA	-1.84022	-2.12527
A2G07_RS00390	DR_0001	DNA polymerase III subunit beta && PF02768:DNA polymerase III beta subunit, C-terminal domain|PF02767:DNA polymerase III beta subunit, central domain|PF00712:DNA polymerase III beta subunit, N-terminal domain	NA	-1.83399	-1.38202
A2G07_RS12710	DR_0162	hypothetical protein && -	NA	-1.81884	-1.61569
A2G07_RS07750	DR_1152	(S)-ureidoglycine aminohydrolase && PF05899:Protein of unknown function (DUF861)	NA	-1.80266	-1.61874
A2G07_RS08140	DR_1074	3-hydroxyacyl-ACP dehydratase FabZ && PF07977:FabA-like domain	NA	-1.8015	-2.0207
A2G07_RS05350	DR_1649	TAXI family TRAP transporter solute-binding subunit && PF16868:NMT1-like family	NA	-1.79844	-2.28392
A2G07_RS08170	DR_A0054	hypothetical protein && -	NA	-1.79035	-1.93334
A2G07_RS04910	DR_1736	2'%2C3'-cyclic-nucleotide 2'-phosphodiesterase && PF02872:5'-nucleotidase, C-terminal domain|PF00149:Calcineurin-like phosphoesterase	NA	-1.78933	-2.36312
A2G07_RS06465	DR_1417	transglycosylase domain-containing protein && PF00912:Transglycosylase|PF00905:Penicillin binding protein transpeptidase domain	NA	-1.78889	-1.8841
A2G07_RS07855	DR_1130	protoporphyrinogen oxidase && PF01593:Flavin containing amine oxidoreductase	NA	-1.78428	-1.8234
A2G07_RS03795	DR_1967	enoyl-ACP reductase && PF13561:Enoyl-(Acyl carrier protein) reductase	NA	-1.77208	-2.00807
A2G07_RS01655	DR_2385	phenylacetic acid degradation protein && PF06243:Phenylacetic acid degradation B	NA	-1.76915	-1.88229
A2G07_RS04245	DR_1872	hypothetical protein && -	NA	-1.75413	-1.72948
A2G07_RS03015	DR_2117	adenylate kinase && PF00406:Adenylate kinase	NA	-1.74963	-1.38167
A2G07_RS07130	DR_1276	serine--tRNA ligase && PF00587:tRNA synthetase class II core domain (G, H, P, S and T)|PF02403:Seryl-tRNA synthetase N-terminal domain	NA	-1.74399	-2.02117
A2G07_RS15510	DR_B0107	class Ib ribonucleoside-diphosphate reductase assembly flavoprotein NrdI && PF07972:NrdI Flavodoxin like	NA	-1.74385	-1.58562
A2G07_RS01090	DR_2499	nucleoside-diphosphate kinase && PF00334:Nucleoside diphosphate kinase	NA	-1.73157	-1.48153
A2G07_RS06225	DR_1469	N-acetylmuramoyl-L-alanine amidase && PF01520:N-acetylmuramoyl-L-alanine amidase	NA	-1.71061	-1.4911
A2G07_RS05460	DR_1626	branched-chain-amino-acid transaminase && PF01063:Amino-transferase class IV	NA	-1.70387	-1.8354
A2G07_RS14200	DR_A0146	catalase family protein && -	NA	-1.69474	-1.82436
A2G07_RS02830	DR_2155	amino acid ABC transporter permease && PF00528:Binding-protein-dependent transport system inner membrane component	NA	-1.69374	-1.84552
A2G07_RS09525	DR_0794	aspartate aminotransferase family protein && PF00202:Aminotransferase class-III	NA	-1.69308	-1.5419
A2G07_RS14495	DR_A0206	M3 family oligoendopeptidase && PF01432:Peptidase family M3	NA	-1.6841	-1.96577
A2G07_RS14215	DR_A0149	arginase family protein && PF00491:Arginase family	NA	-1.67286	-1.68205
A2G07_RS15495	DR_B0110	thioredoxin && -	NA	-1.6632	-1.43616
A2G07_RS14360	DR_A0178	xanthine dehydrogenase molybdopterin binding subunit && PF02738:Molybdopterin-binding domain of aldehyde dehydrogenase|PF01315:Aldehyde oxidase and xanthine dehydrogenase, a/b hammerhead domain	NA	-1.64846	-1.66107
A2G07_RS00955	DR_2526	dihydrolipoyl dehydrogenase && PF02852:Pyridine nucleotide-disulphide oxidoreductase, dimerisation domain|PF07992:Pyridine nucleotide-disulphide oxidoreductase	NA	-1.64749	-1.40232
A2G07_RS03830	DR_1960	acetyl-CoA C-acetyltransferase && PF00108:Thiolase, N-terminal domain|PF02803:Thiolase, C-terminal domain	NA	-1.64014	-1.42845
A2G07_RS07845	DR_1132	dihydroxy-acid dehydratase && PF00920:Dehydratase family	NA	-1.62879	-1.8346
A2G07_RS14210	DR_A0148	imidazolonepropionase && PF01979:Amidohydrolase family	NA	-1.61467	-1.592
A2G07_RS08325	DR_1037	branched-chain amino acid ABC transporter permease && PF02653:Branched-chain amino acid transport system / permease component	NA	-1.60789	-2.09072
A2G07_RS01665	DR_2383	phenylacetate-CoA oxygenase subunit PaaJ && PF01883:Domain of unknown function DUF59	NA	-1.60553	-2.03126
A2G07_RS05045	DR_1709	Nramp family divalent metal transporter && PF01566:Natural resistance-associated macrophage protein	NA	-1.60253	-1.77291
A2G07_RS05400	DR_1637	4-alpha-glucanotransferase && PF02446:4-alpha-glucanotransferase	NA	-1.58598	-1.37917
A2G07_RS05810	DR_1553	peptide chain release factor 3 && PF03144:Elongation factor Tu domain 2|PF16658:Class II release factor RF3, C-terminal domain|PF00009:Elongation factor Tu GTP binding domain	NA	-1.58429	-1.48322
A2G07_RS13235	DR_A0315	hydrogenase nickel incorporation protein HypB && PF02492:CobW/HypB/UreG, nucleotide-binding domain	NA	-1.58334	-1.91362
A2G07_RS07490	DR_1205	deoxyribose-phosphate aldolase && PF01791:DeoC/LacD family aldolase	NA	-1.57149	-1.79349
A2G07_RS07745	DR_1153	allantoinase && PF01979:Amidohydrolase family	NA	-1.56488	-1.73913
A2G07_RS06530	DR_1402	TetR/AcrR family transcriptional regulator && PF00440:Bacterial regulatory proteins, tetR family	NA	-1.56203	-2.23034
A2G07_RS08155	DR_1072	acetyl-CoA C-acetyltransferase && PF00108:Thiolase, N-terminal domain|PF02803:Thiolase, C-terminal domain	NA	-1.55325	-2.17815
A2G07_RS14355	DR_A0177	FAD binding domain-containing protein && PF01799:[2Fe-2S] binding domain|PF03450:CO dehydrogenase flavoprotein C-terminal domain|PF00111:2Fe-2S iron-sulfur cluster binding domain|PF00941:FAD binding domain in molybdopterin dehydrogenase	NA	-1.54904	-1.72673
A2G07_RS08535	DR_0990	CBS and ACT domain-containing protein && PF00571:CBS domain	NA	-1.54797	-2.248
A2G07_RS08215	DR_1061	NADPH:quinone oxidoreductase family protein && PF08240:Alcohol dehydrogenase GroES-like domain|PF00107:Zinc-binding dehydrogenase	NA	-1.53784	-1.55902
A2G07_RS13775	DR_A0058	hypothetical protein && -	NA	-1.5374	-1.6614
A2G07_RS14205	DR_A0147	histidine ammonia-lyase && PF00221:Aromatic amino acid lyase	NA	-1.53521	-1.53518
A2G07_RS14220	DR_A0150	alpha/beta hydrolase && -	NA	-1.53394	-1.60611
A2G07_RS08875	DR_0925	inorganic phosphate transporter && PF01384:Phosphate transporter family	NA	-1.53146	-1.3833
A2G07_RS14770	DR_A0264	long-chain fatty acid--CoA ligase && PF13193:AMP-binding enzyme C-terminal domain|PF00501:AMP-binding enzyme	NA	-1.52779	-2.34468
A2G07_RS08330	DR_1036	branched-chain amino acid ABC transporter permease && PF02653:Branched-chain amino acid transport system / permease component	NA	-1.51463	-1.68929
A2G07_RS11665	DR_0372	lysine--tRNA ligase && PF01336:OB-fold nucleic acid binding domain|PF00152:tRNA synthetases class II (D, K and N)	NA	-1.4961	-1.6852
A2G07_RS03455	DR_2032	cobalamin B12-binding domain-containing protein && PF02310:B12 binding domain	NA	-1.48989	-1.87811
A2G07_RS13820	DR_A0067	CoA transferase subunit B && PF01144:Coenzyme A transferase	NA	-1.48785	-2.46861
A2G07_RS02105	DR_2291	peptidoglycan DD-metalloendopeptidase family protein && PF01551:Peptidase family M23|PF01476:LysM domain	NA	-1.48649	-2.28235
A2G07_RS01155	DR_2487	cytochrome c4 && PF00034:Cytochrome c|PF13442:Cytochrome C oxidase, cbb3-type, subunit III	NA	-1.47734	-2.20554
A2G07_RS08885	DR_0923	DUF427 domain-containing protein && -	NA	-1.47598	-1.41343
A2G07_RS01050	DR_2507	long-chain fatty acid--CoA ligase && PF00501:AMP-binding enzyme|PF13193:AMP-binding enzyme C-terminal domain	NA	-1.46646	-1.68788
A2G07_RS17455	？	hypothetical protein && -	NA	-1.45322	-1.52442
A2G07_RS14190	DR_A0144	hypothetical protein && -	NA	-1.44476	-1.9266
A2G07_RS16375	DR_1726	HNH endonuclease && -	NA	-1.42944	-1.4737
A2G07_RS05645	DR_1585	ribonuclease PH && PF03725:3' exoribonuclease family, domain 2|PF01138:3' exoribonuclease family, domain 1	NA	-1.42546	-1.44226
A2G07_RS10215	DR_0651	arginase && PF00491:Arginase family	NA	-1.4233	-1.95887
A2G07_RS07445	DR_1214	acetyl-CoA carboxylase carboxyltransferase subunit alpha && PF03255:Acetyl co-enzyme A carboxylase carboxyltransferase alpha subunit	NA	-1.40547	-1.61688
A2G07_RS02710	DR_2178	adenylosuccinate lyase && PF10397:Adenylosuccinate lyase C-terminus|PF00206:Lyase	NA	-1.40375	-1.56598
A2G07_RS02280	DR_2256	transketolase && PF02779:Transketolase, pyrimidine binding domain|PF02780:Transketolase, C-terminal domain|PF00456:Transketolase, thiamine diphosphate binding domain	NA	-1.39305	-1.38706
A2G07_RS02605	DR_2195	glycosyltransferase family 1 protein && PF11897:Protein of unknown function (DUF3417)|PF00343:Carbohydrate phosphorylase	NA	-1.38892	-1.64572
A2G07_RS01815	DR_2352	hydroxymethylbilane synthase && PF03900:Porphobilinogen deaminase, C-terminal domain|PF01379:Porphobilinogen deaminase, dipyromethane cofactor binding domain	NA	-1.38729	-1.51925
A2G07_RS12320	DR_0243	biosynthetic arginine decarboxylase && PF00278:Pyridoxal-dependent decarboxylase, C-terminal sheet domain|PF02784:Pyridoxal-dependent decarboxylase, pyridoxal binding domain	NA	-1.37939	-1.50554
A2G07_RS04420	DR_1835	phospho-N-acetylmuramoyl-pentapeptide-transferase && PF00953:Glycosyl transferase family 4	NA	-1.37815	-1.57269
A2G07_RS15165	DR_B0030	ParB/RepB/Spo0J family partition protein && PF02195:ParB-like nuclease domain	NA	-1.37281	-1.72207
A2G07_RS12125	DR_0280	ABC transporter substrate-binding protein && PF13458:Periplasmic binding protein	NA	-1.36805	-2.35692
A2G07_RS08340	DR_1034	ABC transporter ATP-binding protein && PF00005:ABC transporter	NA	-1.36733	-1.44129
A2G07_RS13750	DR_A0054	3-oxoacid CoA-transferase subunit B && PF01144:Coenzyme A transferase	NA	-1.33788	-1.83893
A2G07_RS14255	DR_A0157	phosphate ABC transporter substrate-binding protein PstS && PF12849:PBP superfamily domain	2.36267	-4.74904	-5.4046
A2G07_RS02890	DR_2143	SPFH/Band 7/PHB domain protein && PF16200:C-terminal region of band_7|PF01145:SPFH domain / Band 7 family	1.61172	-3.21214	-3.97249
A2G07_RS14260	DR_A0158	phosphate ABC transporter permease subunit PstC && PF00528:Binding-protein-dependent transport system inner membrane component	1.97226	-2.9522	-3.14518
A2G07_RS14265	DR_A0159	phosphate ABC transporter permease PstA && PF00528:Binding-protein-dependent transport system inner membrane component	1.97391	-2.58501	-2.76735
A2G07_RS14270	DR_A0160	phosphate ABC transporter ATP-binding protein PstB && PF00005:ABC transporter	2.46816	-2.46352	-3.21635
A2G07_RS15090	DR_B0046	alkaline phosphatase && PF00245:Alkaline phosphatase	1.50569	-1.97023	-2.58026
A2G07_RS12895	DR_0122	metalloenzyme domain protein && PF01676:Metalloenzyme superfamily	NA	1.64659	1.40421
A2G07_RS10375	DR_0620	transglutaminaseTgpA domain-containing protein && PF01841:Transglutaminase-like superfamily|PF13559:Domain of unknown function (DUF4129)|PF11992:Domain of unknown function (DUF3488)|PF01882:Protein of unknown function DUF58	NA	1.64804	1.42074
A2G07_RS13860	DR_A0075	DDE-type integrase/transposase/recombinase && PF00665:Integrase core domain	NA	1.71404	1.42177
A2G07_RS11135	DR_0475	ABC-F family ATP-binding cassette domain-containing protein && PF12848:ABC transporter|PF00005:ABC transporter	NA	1.63644	1.42407
A2G07_RS00080	DR_0062	ABC transporter ATP-binding protein && PF00005:ABC transporter	NA	1.67701	1.43023
A2G07_RS15620	DR_B0086	potassium-transporting ATPase subunit KdpA && PF03814:Potassium-transporting ATPase A subunit	NA	2.06571	1.44091
A2G07_RS17575	DR_A0170	intradiol ring-cleavage dioxygenase && PF00775:Dioxygenase	NA	1.85088	1.44981
A2G07_RS11245	DR_0455	3'-kinase && PF04655:Aminoglycoside/hydroxyurea antibiotic resistance kinase	NA	1.66717	1.4612
A2G07_RS04835	DR_1751	uracil-DNA glycosylase && PF03167:Uracil DNA glycosylase superfamily	NA	1.81047	1.4649
A2G07_RS04970	DR_1723	cytochrome P450 && PF00067:Cytochrome P450	NA	1.76026	1.47178
A2G07_RS04330	DR_1854	DNA internalization-related competence protein ComEC/Rec2 && PF00753:Metallo-beta-lactamase superfamily|PF03772:Competence protein	NA	1.78329	1.472
A2G07_RS12510	DR_0202	hypothetical protein && PF13207:AAA domain	NA	1.84205	1.47509
A2G07_RS12230	DR_0260	CynX/NimT family MFS transporter && PF07690:Major Facilitator Superfamily	NA	1.69083	1.47703
A2G07_RS00075	DR_0063	DegV family protein && PF02645:Uncharacterised protein, DegV family COG1307	NA	1.68275	1.47742
A2G07_RS12240	DR_0258	MDR family MFS transporter && PF07690:Major Facilitator Superfamily	NA	1.77876	1.47748
A2G07_RS02285	DR_2255	GNAT family N-acetyltransferase && PF13673:Acetyltransferase (GNAT) domain	NA	1.89548	1.48647
A2G07_RS03330	DR_2053	phosphate uptake regulator PhoU && PF01895:PhoU domain	NA	1.95439	1.49218
A2G07_RS00450	DR_2626	carboxylesterase/lipase family protein && PF00135:Carboxylesterase family	NA	1.45457	1.49345
A2G07_RS11690	DR_0367	GNAT family N-acetyltransferase && -	NA	1.68939	1.49998
A2G07_RS12225	DR_0261	NUDIX hydrolase && PF00293:NUDIX domain	NA	1.83956	1.50266
A2G07_RS02290	DR_2254	GNAT family N-acetyltransferase && PF13673:Acetyltransferase (GNAT) domain	NA	1.95998	1.50316
A2G07_RS02040	DR_2304	MFS transporter && PF07690:Major Facilitator Superfamily	NA	1.90366	1.51238
A2G07_RS02385	DR_2237	hypothetical protein && -	NA	1.71245	1.51426
A2G07_RS13955	DR_A0095、96	hypothetical protein && -	NA	1.90124	1.51487
A2G07_RS01700	DR_2375	GreA/GreB family elongation factor && PF03449:Transcription elongation factor, N-terminal|PF01272:Transcription elongation factor, GreA/GreB, C-term	NA	1.82615	1.51734
A2G07_RS12840	DR_0133	alpha/beta hydrolase && PF07859:alpha/beta hydrolase fold|PF00326:Prolyl oligopeptidase family	NA	1.71898	1.51832
A2G07_RS00150	DR_0046	hypothetical protein && PF01816:Leucine rich repeat variant	NA	1.53498	1.52197
A2G07_RS03485	DR_2027	hypothetical protein && -	NA	2.17283	1.52357
A2G07_RS15610	DR_B0088	universal stress protein && PF00582:Universal stress protein family|PF02702:Osmosensitive K+ channel His kinase sensor domain	NA	1.88834	1.52662
A2G07_RS11555	DR_0394	phosphotransferase enzyme family protein && PF01636:Phosphotransferase enzyme family	NA	1.69447	1.52985
A2G07_RS12170	DR_0271	hypothetical protein && -	NA	1.88651	1.53141
A2G07_RS12495	DR_0205	ATP-binding cassette domain-containing protein && PF00005:ABC transporter	NA	1.84614	1.53707
A2G07_RS13275	DR_A0323	urea ABC transporter ATP-binding protein UrtD && PF00005:ABC transporter	NA	1.86945	1.54965
A2G07_RS13270	DR_A0322	urea ABC transporter permease subunit UrtC && PF02653:Branched-chain amino acid transport system / permease component	NA	1.82717	1.55447
A2G07_RS00905	DR_2537	sulfoxide reductase heme-binding subunit YedZ && PF01794:Ferric reductase like transmembrane component	NA	1.69918	1.55468
A2G07_RS02765	DR_2167	hypothetical protein && -	NA	2.00821	1.55803
A2G07_RS13865	DR_A0076	AAA family ATPase && PF13401:AAA domain	NA	2.17187	1.56156
A2G07_RS15125	DR_B0039、38	DUF11 domain-containing protein && PF01345:Domain of unknown function DUF11	NA	1.95557	1.56286
A2G07_RS02025	DR_2307	MFS transporter && PF07690:Major Facilitator Superfamily	NA	1.92027	1.56613
A2G07_RS01995	DR_2313	hypothetical protein && -	NA	1.949	1.56777
A2G07_RS01140	DR_2490	M48 family metallopeptidase && PF01863:Protein of unknown function DUF45	NA	1.80245	1.57198
A2G07_RS07950	DR_1112	DMT family transporter && PF04657:Putative inner membrane exporter, YdcZ	NA	1.98479	1.57784
A2G07_RS15105	DR_B0043	MFS transporter && PF07690:Major Facilitator Superfamily	NA	2.04454	1.5831
A2G07_RS18010	DR_A0108、09	phage tail tape measure protein && PF10145:Phage-related minor tail protein	NA	1.99103	1.58886
A2G07_RS09920	DR_0712	hypothetical protein && -	NA	1.48327	1.59321
A2G07_RS00065	DR_0065	DEAD/DEAH box helicase && PF00271:Helicase conserved C-terminal domain|PF09369:Domain of unknown function (DUF1998)|PF00270:DEAD/DEAH box helicase	NA	1.76935	1.59434
A2G07_RS15205	DR_B0022	hypothetical protein && -	NA	2.13725	1.60993
A2G07_RS01615	DR_2393	DMT family transporter && PF00892:EamA-like transporter family	NA	1.82558	1.61072
A2G07_RS13950	DR_A0094	terminase family protein && PF03237:Terminase-like family	NA	2.21675	1.61182
A2G07_RS13545	DR_A0007	ABC transporter ATP-binding protein && PF00005:ABC transporter	NA	1.77496	1.62054
A2G07_RS14230	DR_A0152	IclR family transcriptional regulator && PF09339:IclR helix-turn-helix domain|PF01614:Bacterial transcriptional regulator	NA	1.83165	1.64511
A2G07_RS12905	DR_0120	DNA-processing protein DprA && PF02481:DNA recombination-mediator protein A	NA	1.84731	1.65823
A2G07_RS02340	DR_2246	hypothetical protein && -	NA	2.05024	1.66763
A2G07_RS18350	DR_B0041、40	hypothetical protein && -	NA	2.19494	1.67182
A2G07_RS12505	DR_0203	ABC-2 family transporter protein && PF06182:ABC-2 family transporter protein	NA	1.78955	1.67303
A2G07_RS09770	DR_0745	S1C family serine protease && PF13365:Trypsin-like peptidase domain|PF13180:PDZ domain	NA	1.52224	1.67744
A2G07_RS00780	DR_2562	class I SAM-dependent methyltransferase && PF08241:Methyltransferase domain	NA	1.75202	1.68209
A2G07_RS10045	DR_0687	hypothetical protein && PF01345:Domain of unknown function DUF11	NA	2.09285	1.68719
A2G07_RS14065	DR_A0118	hypothetical protein && -	NA	1.90321	1.68734
A2G07_RS01620	DR_2392	hypothetical protein && -	NA	2.10884	1.68798
A2G07_RS15635	DR_B0083	potassium-transporting ATPase subunit KdpB && PF00122:E1-E2 ATPase|PF00702:haloacid dehalogenase-like hydrolase	NA	2.12678	1.69822
A2G07_RS17900	DR_0609	hypothetical protein && -	NA	1.99078	1.70458
A2G07_RS16110	DR_2566	DUF2726 domain-containing protein && PF10881:Protein of unknown function (DUF2726)	NA	1.96623	1.71331
A2G07_RS14840	DR_A0279	ABC transporter permease && PF12704:MacB-like periplasmic core domain|PF02687:FtsX-like permease family	NA	2.05729	1.72114
A2G07_RS14060	DR_A0117	glycoside hydrolase family 19 protein && -	NA	2.2606	1.73182
A2G07_RS14340	DR_A0174	thiamine phosphate synthase && PF02581:Thiamine monophosphate synthase/TENI	NA	1.99867	1.73326
A2G07_RS18140	DR_0022	hypothetical protein && PF03167:Uracil DNA glycosylase superfamily	NA	2.03462	1.74289
A2G07_RS12330	DR_0241	hypothetical protein && -	NA	2.03225	1.75376
A2G07_RS15450	DR_B0119	sodium:proton antiporter && PF00999:Sodium/hydrogen exchanger family	NA	2.48939	1.76523
A2G07_RS12500	DR_0204	ABC transporter permease && PF06182:ABC-2 family transporter protein	NA	2.21494	1.76893
A2G07_RS18155	DR_2427	RNA 2'-phosphotransferase && PF01885:RNA 2'-phosphotransferase, Tpt1 / KptA family	NA	2.03664	1.77564
A2G07_RS13465	DR_A0359	hypothetical protein && -	NA	1.98132	1.78498
A2G07_RS04700	DR_1777	hypothetical protein && -	NA	1.93711	1.79475
A2G07_RS15615	DR_B0087	potassium-transporting ATPase subunit KdpC && PF02669:K+-transporting ATPase, c chain	NA	2.15638	1.80393
A2G07_RS00990	DR_2519	MerR family transcriptional regulator && PF13411:MerR HTH family regulatory protein	NA	2.0779	1.81043
A2G07_RS14025	DR_A0110	hypothetical protein && -	NA	2.07915	1.8132
A2G07_RS13890	DR_A0081	hypothetical protein && -	NA	2.1548	1.83725
A2G07_RS18150	DR_2492	EAL domain-containing protein && -	NA	2.40956	1.84858
A2G07_RS03120	DR_2097	hypothetical protein && -	NA	1.65319	1.85106
A2G07_RS18290	DR_0143	hypothetical protein && PF01345:Domain of unknown function DUF11	NA	2.25368	1.86513
A2G07_RS15380	DR_B0133	sodium:alanine symporter family protein && PF01235:Sodium:alanine symporter family	NA	2.54327	1.92521
A2G07_RS02600	DR_2196	YdgA family protein && PF06097:Bacterial protein of unknown function (DUF945)	NA	1.55514	1.95057
A2G07_RS18400	？	hypothetical protein && -	NA	1.83237	1.96249
A2G07_RS13935	DR_A0091	hypothetical protein && -	NA	2.1906	1.97358
A2G07_RS14055	DR_A0116	hypothetical protein && -	NA	2.44796	2.01699
A2G07_RS12985	DR_0103	hypothetical protein && -	NA	2.34996	2.0615
A2G07_RS13990	DR_A0102	hypothetical protein && -	NA	1.95554	2.0647
A2G07_RS00100	DR_0057	glutaredoxin family protein && -	NA	2.33159	2.07888
A2G07_RS06345	DR_1441	DUF456 domain-containing protein && PF04306:Protein of unknown function (DUF456)	NA	1.51389	2.11007
A2G07_RS13940	DR_A0092	hypothetical protein && -	NA	2.45406	2.13661
A2G07_RS12795	DR_0145	DUF11 domain-containing protein && PF01345:Domain of unknown function DUF11	NA	2.60182	2.17021
A2G07_RS15685	DR_B0073	PTS fructose-like transporter subunit IIB && PF02302:PTS system, Lactose/Cellobiose specific IIB subunit	NA	1.6138	2.23887
A2G07_RS13870	DR_A0077	hypothetical protein && -	NA	2.61122	2.27275
A2G07_RS13985	DR_A0101	hypothetical protein && -	NA	3.02036	2.28262
A2G07_RS09915	DR_0713	GT4 family glycosyltransferase PelF && PF00534:Glycosyl transferases group 1|PF11997:Domain of unknown function (DUF3492)	NA	1.41306	2.34765
A2G07_RS13880	DR_A0079	hypothetical protein && -	NA	3.12489	2.354
A2G07_RS10935	DR_0513	site-specific integrase && PF00589:Phage integrase family	NA	1.37708	2.39853
A2G07_RS12490	DR_0206	hypothetical protein && -	NA	1.57838	2.43803
A2G07_RS15675	DR_B0075	phosphoenolpyruvate--protein phosphotransferase && PF02896:PEP-utilising enzyme, TIM barrel domain|PF05524:PEP-utilising enzyme, N-terminal|PF00381:PTS HPr component phosphorylation site|PF00391:PEP-utilising enzyme, mobile domain|PF00359:Phosphoenolpyruvate-dependent sugar phosphotransferase system, EIIA 2	NA	1.45463	2.46722
A2G07_RS15680	DR_B0074	1-phosphofructokinase && PF00294:pfkB family carbohydrate kinase	NA	1.7624	2.5038
A2G07_RS13945	DR_A0093	hypothetical protein && -	NA	2.99977	2.50793
A2G07_RS18005	DR_A0105	hypothetical protein && -	NA	2.81044	2.57425
A2G07_RS07310	DR_1241	hypothetical protein && -	NA	2.7718	2.61099
A2G07_RS02640	DR_t40	tRNA-Pro && -	NA	2.06231	2.6482
A2G07_RS10905	DR_0520	hypothetical protein && -	NA	1.85224	2.7803
A2G07_RS10730	DR_0554	hypothetical protein && -	NA	1.45824	2.88904
A2G07_RS10925	DR_0516	hypothetical protein && -	NA	2.01328	2.9588
A2G07_RS10880	DR_0525	hypothetical protein && -	NA	2.07615	2.9996
A2G07_RS10865	DR_0528	hypothetical protein && -	NA	1.98971	3.05868
A2G07_RS10870	DR_0527	hypothetical protein && -	NA	2.09228	3.13586
A2G07_RS10895	DR_0522	hypothetical protein && -	NA	2.01801	3.14174
A2G07_RS10885	DR_0524	hypothetical protein && -	NA	2.22855	3.15877
A2G07_RS10855	？	hypothetical protein && -	NA	1.99528	3.21843
A2G07_RS10920	DR_0517	hypothetical protein && -	NA	2.03539	3.22249
A2G07_RS10910	DR_0519	hypothetical protein && -	NA	1.81501	3.24426
A2G07_RS10845	DR_0530	DUF3987 domain-containing protein && PF09250:Bifunctional DNA primase/polymerase, N-terminal|PF13148:Protein of unknown function (DUF3987)	NA	2.08902	3.2677
A2G07_RS11685	DR_0368	AIM24 family protein && PF01987:Mitochondrial biogenesis AIM24	NA	1.40977	3.38918
A2G07_RS10890	DR_0523	hypothetical protein && -	NA	2.25989	3.40702
A2G07_RS10850	DR_0529	hypothetical protein && -	NA	2.42018	3.45576
A2G07_RS17915	DR_0531	hypothetical protein && -	NA	2.26771	3.58471
A2G07_RS17755	DR_0835	IS1 transposase && -	NA	3.9748	5.36135
A2G07_RS09370	DR_0826	bifunctional oligoribonuclease/PAP phosphatase NrnA && PF01368:DHH family|PF02272:DHHA1 domain	-4.86204	NA	-6.90052
A2G07_RS15420	DR_B0125	iron-siderophore ABC transporter substrate-binding protein && PF01497:Periplasmic binding protein	-1.90505	NA	-3.0829
A2G07_RS04845	DR_1749	peptidoglycan endopeptidase && PF01476:LysM domain|PF00877:NlpC/P60 family	-1.51585	NA	-2.62023
A2G07_RS13825	DR_A0068	CoA transferase subunit A && PF01144:Coenzyme A transferase	-1.66941	NA	-1.90137
A2G07_RS04020	DR_1917	GNAT family N-acetyltransferase && PF13673:Acetyltransferase (GNAT) domain	-2.29141	NA	-1.86584
A2G07_RS15425	DR_B0124	SIP domain-containing protein && PF04954:Siderophore-interacting protein|PF10615:Protein of unknown function (DUF2470)	-1.46318	NA	-1.85378
A2G07_RS08905	DR_0921	PLP-dependent aspartate aminotransferase family protein && PF01053:Cys/Met metabolism PLP-dependent enzyme	-1.72981	NA	-1.76162
A2G07_RS13965	DR_A0098	hypothetical protein && -	-2.78518	NA	-1.73125
A2G07_RS11085	DR_0485	glutamate--tRNA ligase && PF00749:tRNA synthetases class I (E and Q), catalytic domain	-1.65848	NA	-1.65194
A2G07_RS07315	DR_1240	CoA ester lyase && PF03328:HpcH/HpaI aldolase/citrate lyase family	-1.53407	NA	-1.56968
A2G07_RS12780	DR_0148	valine--tRNA ligase && PF00133:tRNA synthetases class I (I, L, M and V)|PF08264:Anticodon-binding domain of tRNA|PF10458:Valyl tRNA synthetase tRNA binding arm	-1.53423	NA	-1.5268
A2G07_RS14760	DR_A0262	branched-chain amino acid ABC transporter permease && PF02653:Branched-chain amino acid transport system / permease component	-1.86267	NA	-1.52302
A2G07_RS13195	DR_A0307	hypothetical protein && -	-1.97844	NA	-1.52175
A2G07_RS10815	DR_0536	OmpA family protein && PF00691:OmpA family	-1.60027	NA	-1.50264
A2G07_RS02995	DR_2121	branched-chain amino acid ABC transporter permease && PF02653:Branched-chain amino acid transport system / permease component	-1.49882	NA	-1.42966
A2G07_RS14755	DR_A0261	branched-chain amino acid ABC transporter ATP-binding protein/permease && PF00005:ABC transporter|PF02653:Branched-chain amino acid transport system / permease component|PF12399:Branched-chain amino acid ATP-binding cassette transporter	-1.8838	NA	-1.42586
A2G07_RS14725	DR_A0255	N-acyl homoserine lactone acylase QqaR && PF01804:Penicillin amidase	-1.58169	NA	-1.4174
A2G07_RS04480	DR_1823	MBL fold metallo-hydrolase && PF00753:Metallo-beta-lactamase superfamily	-1.51984	NA	-1.39897
A2G07_RS17715	DR_2175	hypothetical protein && -	1.88866	NA	1.43388
A2G07_RS00510	DR_2614	CHAD domain-containing protein && PF05235:CHAD domain	1.4517	NA	1.49553
A2G07_RS15045	DR_B0054	hypothetical protein && -	2.43976	NA	1.54943
A2G07_RS01380	DR_2440	tRNA-dihydrouridine synthase family protein && PF01207:Dihydrouridine synthase (Dus)	1.5832	NA	1.59631
A2G07_RS09030	DR_0894	PRC-barrel domain-containing protein && PF05239:PRC-barrel domain	1.94931	NA	1.60756
A2G07_RS00980	DR_2521	DUF512 domain-containing protein && PF00595:PDZ domain (Also known as DHR or GLGF)|PF04459:Protein of unknown function (DUF512)	1.54124	NA	1.70221
A2G07_RS15955	DR_C0012	LuxR C-terminal-related transcriptional regulator && PF00196:Bacterial regulatory proteins, luxR family	2.43159	NA	1.72864
A2G07_RS12900	DR_0121	tetratricopeptide repeat protein && PF07719:Tetratricopeptide repeat|PF13414:TPR repeat	2.76939	NA	1.77713
A2G07_RS09365	DR_0827	HAD family phosphatase && PF13419:Haloacid dehalogenase-like hydrolase	1.88822	NA	1.82657
A2G07_RS03180	DR_2085	glutaredoxin family protein && -	1.60255	NA	1.83903
A2G07_RS17925	DR_0371	hypothetical protein && -	1.5008	NA	1.8484
A2G07_RS11775	DR_0349	endopeptidase La && PF05362:Lon protease (S16) C-terminal proteolytic domain|PF00004:ATPase family associated with various cellular activities (AAA)|PF02190:ATP-dependent protease La (LON) substrate-binding domain	1.48446	NA	1.8779
A2G07_RS06235	DR_1467	SDR family oxidoreductase && PF00106:short chain dehydrogenase	1.53088	NA	1.8818
A2G07_RS02370	DR_2240	hypothetical protein && -	2.29176	NA	1.92565
A2G07_RS07940	DR_1114	Hsp20/alpha crystallin family protein && PF00011:Hsp20/alpha crystallin family	1.9588	NA	1.95949
A2G07_RS02950	DR_2130	DUF3656 domain-containing protein && PF01136:Peptidase family U32|PF12392:Collagenase	1.83806	NA	1.97092
A2G07_RS11750	DR_0355	hypothetical protein && -	1.51135	NA	2.0258
A2G07_RS00040	DR_0070	single-stranded DNA-binding protein DdrB && PF12747:DdrB-like protein	2.55662	NA	2.03656
A2G07_RS12860	DR_0129	molecular chaperone DnaK && PF00012:Hsp70 protein	1.98353	NA	2.27104
A2G07_RS12875	DR_0126	DnaJ domain-containing protein && PF01556:DnaJ C terminal domain|PF00226:DnaJ domain	2.40306	NA	2.28068
A2G07_RS04110	？	hypothetical protein && -	3.29819	NA	2.31034
A2G07_RS09495	DR_0800	hypothetical protein && -	1.75251	NA	2.32298
A2G07_RS12550	DR_0194	zinc metallopeptidase && PF04298:Putative neutral zinc metallopeptidase	1.85169	NA	2.33915
A2G07_RS17955	?DR_0127	hypothetical protein && -	2.08598	NA	2.40954
A2G07_RS08285	DR_1046	ATP-dependent chaperone ClpB && PF07724:AAA domain (Cdc48 subfamily)|PF00004:ATPase family associated with various cellular activities (AAA)|PF10431:C-terminal, D2-small domain, of ClpB protein|PF02861:Clp amino terminal domain, pathogenicity island component	2.69626	NA	2.44915
A2G07_RS03950	DR_1936	hypothetical protein && -	2.91773	NA	2.51223
A2G07_RS15605	DR_B0089	hypothetical protein && -	2.35984	NA	2.54085
A2G07_RS12810	DR_0139	GTPase HflX && PF13167:GTP-binding GTPase N-terminal|PF16360:GTP-binding GTPase Middle Region|PF01926:50S ribosome-binding GTPase	1.44742	NA	2.69577
A2G07_RS12870	DR_0127	VF530 family DNA-binding protein && PF09905:Uncharacterized conserved protein (DUF2132)	2.33293	NA	2.73081
A2G07_RS01115	DR_2494	DNA-directed RNA polymerase subunit omega && PF01192:RNA polymerase Rpb6	3.41156	NA	2.82225
A2G07_RS11055	DR_0492	putative quinol monooxygenase && PF03992:Antibiotic biosynthesis monooxygenase	1.60678	NA	2.90502
A2G07_RS12865	DR_0128	nucleotide exchange factor GrpE && PF01025:GrpE	2.56777	NA	2.97183
A2G07_RS16310	DR_1813	LiaF-related protein && PF09922:Cell wall-active antibiotics response 4TMS YvqF	1.49426	NA	3.29682
A2G07_RS16070	DR_0051	iron-sulfur cluster assembly accessory protein && -	1.55893	NA	3.31068
A2G07_RS11060	DR_0491	type 1 glutamine amidotransferase domain-containing protein && PF01965:DJ-1/PfpI family	1.86586	NA	3.34401
A2G07_RS06200	DR_1473	PspA/IM30 family protein && PF04012:PspA/IM30 family	2.13726	NA	4.13868
A2G07_RS15960	DR_C0013	N-acetylmuramoyl-L-alanine amidase && PF01520:N-acetylmuramoyl-L-alanine amidase	6.56337	NA	4.20326
A2G07_RS12265	DR_r09、DR_r05、DR_r02	23S ribosomal RNA && -	-7.8967	NA	NA
A2G07_RS13730	DR_A0049	response regulator && PF00072:Response regulator receiver domain	-1.93896	NA	NA
A2G07_RS11780	DR_0348	cytochrome c biogenesis protein CcsA && PF01578:Cytochrome C assembly protein	-1.90855	NA	NA
A2G07_RS01730	DR_2369	hypothetical protein && -	-1.8421	NA	NA
A2G07_RS01920	DR_2331	metallophosphoesterase family protein && PF12850:Calcineurin-like phosphoesterase superfamily domain	-1.83959	NA	NA
A2G07_RS09230	DR_0853	ADP-ribosylation factor-like protein && PF00025:ADP-ribosylation factor family	-1.78241	NA	NA
A2G07_RS15415	DR_B0126	TetR/AcrR family transcriptional regulator && -	-1.728	NA	NA
A2G07_RS17980	DR_A0350	response regulator && PF00072:Response regulator receiver domain	-1.67129	NA	NA
A2G07_RS02230	DR_2267	class I SAM-dependent DNA methyltransferase && PF13659:Methyltransferase domain	-1.66435	NA	NA
A2G07_RS13225	DR_A0313	urease accessory protein UreF && PF01730:UreF	-1.60502	NA	NA
A2G07_RS03445	DR_2034	AAC(3) family N-acetyltransferase && PF02522:Aminoglycoside 3-N-acetyltransferase	-1.51908	NA	NA
A2G07_RS13190	DR_A0305、DR_A0306	hypothetical protein && -	-1.51786	NA	NA
A2G07_RS10810	DR_0537	hypothetical protein && -	-1.49448	NA	NA
A2G07_RS01470	DR_2422	large conductance mechanosensitive channel protein MscL && PF01741:Large-conductance mechanosensitive channel, MscL	-1.47909	NA	NA
A2G07_RS00500	DR_2616	DUF420 domain-containing protein && PF04238:Protein of unknown function (DUF420), putative membrane protein	-1.46762	NA	NA
A2G07_RS06165	DR_1480	alginate biosynthesis protein AlgP && -	1.44093	NA	NA
A2G07_RS06945	DR_1314	DUF2382 domain-containing protein && PF09557:Domain of unknown function (DUF2382)|PF05239:PRC-barrel domain	1.45255	NA	NA
A2G07_RS08635	DR_0972	hypothetical protein && -	1.46216	NA	NA
A2G07_RS04810	DR_1755	hypothetical protein && -	1.4676	NA	NA
A2G07_RS01880	DR_2339	RNA 2'%2C3'-cyclic phosphodiesterase && PF02834:LigT like Phosphoesterase	1.47278	NA	NA
A2G07_RS15485	DR_B0112	DUF3592 domain-containing protein && PF12158:Protein of unknown function (DUF3592)	1.47307	NA	NA
A2G07_RS01990	DR_2314	hypothetical protein && -	1.48333	NA	NA
A2G07_RS13490	DR_A0364	SDR family oxidoreductase && PF00106:short chain dehydrogenase	1.48543	NA	NA
A2G07_RS08235	DR_1057	GNAT family N-acetyltransferase && PF00583:Acetyltransferase (GNAT) family|PF13673:Acetyltransferase (GNAT) domain	1.49338	NA	NA
A2G07_RS06155	DR_1482	2-isopropylmalate synthase && PF00682:HMGL-like|PF08502:LeuA allosteric (dimerisation) domain	1.49429	NA	NA
A2G07_RS06245	DR_1465	hypothetical protein && -	1.51605	NA	NA
A2G07_RS02250	DR_2262	DUF4385 domain-containing protein && PF14328:Domain of unknown function (DUF4385)	1.53812	NA	NA
A2G07_RS10450	DR_0605	diguanylate cyclase && PF00990:Diguanylate cyclase, GGDEF domain	1.54241	NA	NA
A2G07_RS05320	DR_1655	ABC transporter substrate-binding protein && PF13379:NMT1-like family	1.59286	NA	NA
A2G07_RS01755	DR_2364	L-lactate dehydrogenase && PF00056:lactate/malate dehydrogenase, NAD binding domain|PF02866:lactate/malate dehydrogenase, alpha/beta C-terminal domain	1.60013	NA	NA
A2G07_RS12975	DR_0105	hypothetical protein && -	1.61047	NA	NA
A2G07_RS02350	DR_2244	ATP-binding protein && PF02518:Histidine kinase-, DNA gyrase B-, and HSP90-like ATPase|PF00512:His Kinase A (phospho-acceptor) domain	1.62159	NA	NA
A2G07_RS03690	DR_1987	hypothetical protein && -	1.62779	NA	NA
A2G07_RS17835	DR_1015、DR_1014	vanadium-dependent haloperoxidase && PF01569:PAP2 superfamily	1.63397	NA	NA
A2G07_RS14285	DR_A0163	YeeE/YedE family protein && PF04143:Sulphur transport	1.6375	NA	NA
A2G07_RS17765	DR_1772	hypothetical protein && -	1.64249	NA	NA
A2G07_RS08395	DR_1021	DUF4384 domain-containing protein && PF14326:Domain of unknown function (DUF4384)	1.649	NA	NA
A2G07_RS13020	DR_0095	ABC transporter ATP-binding protein && PF00664:ABC transporter transmembrane region|PF00005:ABC transporter	1.65782	NA	NA
A2G07_RS03635	DR_1998	catalase && PF06628:Catalase-related immune-responsive|PF00199:Catalase	1.66357	NA	NA
A2G07_RS01320	DR_2453	heavy metal translocating P-type ATPase && PF00403:Heavy-metal-associated domain|PF00702:haloacid dehalogenase-like hydrolase|PF00122:E1-E2 ATPase	1.67169	NA	NA
A2G07_RS12760	DR_0152	acetoacetate decarboxylase family protein && PF06314:Acetoacetate decarboxylase (ADC)	1.67929	NA	NA
A2G07_RS18405	？	hypothetical protein && -	1.68007	NA	NA
A2G07_RS04140	DR_1893	peptidylprolyl isomerase && PF00160:Cyclophilin type peptidyl-prolyl cis-trans isomerase/CLD	1.69152	NA	NA
A2G07_RS04805	DR_1756	trypsin-like peptidase domain-containing protein && PF13365:Trypsin-like peptidase domain|PF13180:PDZ domain	1.70133	NA	NA
A2G07_RS17580	DR_A0234	hypothetical protein && -	1.70398	NA	NA
A2G07_RS07780	DR_1146	pyridoxamine 5'-phosphate oxidase family protein && PF16242:Pyridoxamine 5'-phosphate oxidase like	1.70894	NA	NA
A2G07_RS07210	DR_1262	TROVE domain-containing protein && PF05731:TROVE domain	1.73013	NA	NA
A2G07_RS03960	DR_1930、DR_1931、DR_1934	alpha/beta hydrolase && PF12695:Alpha/beta hydrolase family	1.73271	NA	NA
A2G07_RS07230	DR_1257	sorbosone dehydrogenase family protein && PF07995:Glucose / Sorbosone dehydrogenase	1.73553	NA	NA
A2G07_RS13250	DR_A0318	urease subunit alpha && PF00449:Urease alpha-subunit, N-terminal domain|PF01979:Amidohydrolase family	1.74233	NA	NA
A2G07_RS04075	DR_1906	lactate permease LctP family transporter && PF02652:L-lactate permease	1.74424	NA	NA
A2G07_RS15550	DR_B0100	RNA ligase family protein && PF09414:RNA ligase	1.75413	NA	NA
A2G07_RS06240	DR_1466	hypothetical protein && -	1.75857	NA	NA
A2G07_RS05240	DR_1671	hypothetical protein && -	1.78038	NA	NA
A2G07_RS04505	DR_1818	MliC family protein && PF09864:Membrane-bound lysozyme-inhibitor of c-type lysozyme	1.80187	NA	NA
A2G07_RS05250	DR_1669	class I SAM-dependent RNA methyltransferase && PF01170:Putative RNA methylase family UPF0020	1.80857	NA	NA
A2G07_RS01580	?	hypothetical protein && -	1.82095	NA	NA
A2G07_RS05695	DR_1576	hypothetical protein && -	1.84688	NA	NA
A2G07_RS02275	DR_2257	erythromycin esterase family protein && PF05139:Erythromycin esterase|PF14534:Domain of unknown function (DUF4440)	1.84791	NA	NA
A2G07_RS14300	DR_A0166	DUF4132 domain-containing protein && PF13569:Domain of unknown function (DUF4132)	1.86276	NA	NA
A2G07_RS00790	DR_2560	hypothetical protein && -	1.8736	NA	NA
A2G07_RS09060	DR_0888	LysM peptidoglycan-binding domain-containing protein && PF04972:BON domain|PF01476:LysM domain	1.89065	NA	NA
A2G07_RS13015	DR_0096	ABC transporter ATP-binding protein && PF00664:ABC transporter transmembrane region|PF00005:ABC transporter	1.89748	NA	NA
A2G07_RS08405	DR_1019	glycerol-3-phosphate dehydrogenase/oxidase && PF16901:C-terminal domain of alpha-glycerophosphate oxidase|PF01266:FAD dependent oxidoreductase	1.89858	NA	NA
A2G07_RS15555	DR_B0099	TIGR02452 family protein && PF10021:Uncharacterized protein conserved in bacteria (DUF2263)	1.90289	NA	NA
A2G07_RS17950	?	hypothetical protein && -	1.90908	NA	NA
A2G07_RS01680	DR_2379	ABC transporter ATP-binding protein && PF00005:ABC transporter|PF00664:ABC transporter transmembrane region	1.91107	NA	NA
A2G07_RS15070	DR_B0050	ABC transporter permease && PF02687:FtsX-like permease family|PF12704:MacB-like periplasmic core domain	1.92308	NA	NA
A2G07_RS07625	DR_1176	hypothetical protein && -	1.92322	NA	NA
A2G07_RS08040	DR_1094	YiaA/YiaB family inner membrane protein && -	1.94488	NA	NA
A2G07_RS06790	DR_1348	DUF2171 domain-containing protein && -	2.00626	NA	NA
A2G07_RS13255	DR_A0319	urease subunit beta && PF00547:Urease, gamma subunit|PF00699:Urease beta subunit	2.05485	NA	NA
A2G07_RS11895	DR_0326	DNA damage response protein DdrD && -	2.09591	NA	NA
A2G07_RS17690	DR_2389	GlsB/YeaQ/YmgE family stress response membrane protein && -	2.09973	NA	NA
A2G07_RS15075	DR_B0049	ATP-binding cassette domain-containing protein && PF00005:ABC transporter	2.13047	NA	NA
A2G07_RS13260	DR_A0320	urea ABC transporter substrate-binding protein && PF13433:Periplasmic binding protein domain	2.13475	NA	NA
A2G07_RS10015	DR_0693	ammonium transporter && PF00909:Ammonium Transporter Family	2.15811	NA	NA
A2G07_RS04565	DR_1804	cupin domain-containing protein && PF07883:Cupin domain	2.16402	NA	NA
A2G07_RS07580	DR_1185	PEGA domain-containing protein && PF14326:Domain of unknown function (DUF4384)|PF08308:PEGA domain	2.17333	NA	NA
A2G07_RS14295	DR_A0165	hypothetical protein && -	2.22015	NA	NA
A2G07_RS15080	DR_B0048	hypothetical protein && -	2.30789	NA	NA
A2G07_RS10020	DR_0692	P-II family nitrogen regulator && PF00543:Nitrogen regulatory protein P-II	2.3941	NA	NA
A2G07_RS11375	DR_0430	RtcB family protein && PF01139:tRNA-splicing ligase RtcB	2.52887	NA	NA
A2G07_RS06285	DR_1454	hypothetical protein && -	2.57667	NA	NA
A2G07_RS17820	DR_1142	hypothetical protein && -	2.66259	NA	NA
A2G07_RS02530	DR_2209	serine protein kinase RIO && PF01163:RIO1 family	2.68441	NA	NA
A2G07_RS02000	DR_2312	PfkB family carbohydrate kinase && PF13412:Winged helix-turn-helix DNA-binding|PF00294:pfkB family carbohydrate kinase	2.7801	NA	NA
A2G07_RS07200	DR_1264、DR_t1264	tRNA-Tyr && -	3.09833	NA	NA
A2G07_RS17815	DR_1143	hypothetical protein && -	3.21523	NA	NA
A2G07_RS07205	DR_1263	NADAR family protein && PF08719:Domain of unknown function (DUF1768)	3.24802	NA	NA
A2G07_RS06350	DR_1440	cation-translocating P-type ATPase && PF00122:E1-E2 ATPase|PF00702:haloacid dehalogenase-like hydrolase	3.38925	NA	NA
A2G07_RS17350	DR_B0060	hypothetical protein && -	3.52598	NA	NA
A2G07_RS08605	DR_0978	hypothetical protein && -	3.58573	NA	NA
A2G07_RS02005	DR_2311	pseudouridine-5'-phosphate glycosidase && PF04227:Indigoidine synthase A like protein	3.62528	NA	NA
A2G07_RS02525	DR_2210	lysozyme inhibitor LprI family protein && PF07007:Protein of unknown function (DUF1311)	3.79516	NA	NA
A2G07_RS07195	DR_t23	tRNA-Asp && -	2.03785	-2.81433	NA
A2G07_RS06280	DR_1455	helix-turn-helix domain-containing protein && -	2.57781	-2.02009	NA
A2G07_RS17425	DR_1263？	tRNA-OTHER && -	3.31788	-1.87922	NA
A2G07_RS14275	DR_A0161	phosphate signaling complex protein PhoU && PF01895:PhoU domain	2.08943	NA	-1.43686
A2G07_RS11565	DR_0392	BON domain-containing protein && PF04972:BON domain	1.45422	NA	-1.38373
A2G07_RS08505	DR_0997	helix-turn-helix domain-containing protein && PF13545:Crp-like helix-turn-helix domain|PF00027:Cyclic nucleotide-binding domain	NA	-1.76142	3.42069
A2G07_RS15705	DR_B0069	S8 family serine peptidase && PF00082:Subtilase family|PF04151:Bacterial pre-peptidase C-terminal domain	NA	-4.0725	NA
A2G07_RS03605	DR_2004	50S ribosomal protein L20 && PF00453:Ribosomal protein L20	NA	-4.0558	NA
A2G07_RS07525	DR_1198	translational GTPase TypA && PF00009:Elongation factor Tu GTP binding domain|PF03144:Elongation factor Tu domain 2|PF00679:Elongation factor G C-terminus	NA	-3.88849	NA
A2G07_RS03055	DR_2109	30S ribosomal protein S14 && -	NA	-3.85275	NA
A2G07_RS03375	DR_2049	50S ribosomal protein L33 && -	NA	-3.78448	NA
A2G07_RS03355	DR_t33	tRNA-Tyr && -	NA	-3.77377	NA
A2G07_RS03360	DR_t32	tRNA-Gly && -	NA	-3.57023	NA
A2G07_RS03600	DR_2005	50S ribosomal protein L35 && -	NA	-3.51224	NA
A2G07_RS02980	DR_2124	50S ribosomal protein L36 && -	NA	-3.44961	NA
A2G07_RS02975	DR_2125	30S ribosomal protein S13 && PF00416:Ribosomal protein S13/S18	NA	-3.38572	NA
A2G07_RS08940	DR_0912	DNA-directed RNA polymerase subunit beta && PF10385:RNA polymerase beta subunit external 1 domain|PF04565:RNA polymerase Rpb2, domain 3|PF04560:RNA polymerase Rpb2, domain 7|PF04561:RNA polymerase Rpb2, domain 2|PF00562:RNA polymerase Rpb2, domain 6|PF04563:RNA polymerase beta subunit	NA	-3.31354	NA
A2G07_RS06005	DR_1512	translation elongation factor Ts && PF00889:Elongation factor TS	NA	-3.21811	NA
A2G07_RS09375	DR_0825	50S ribosomal protein L31 && -	NA	-3.16929	NA
A2G07_RS03920	DR_1942	acyl carrier protein && -	NA	-3.13711	NA
A2G07_RS02615	?	lysine biosynthesis protein LysW && -	NA	-3.12074	NA
A2G07_RS02670	DR_t38	tRNA-Ser && -	NA	-3.04623	NA
A2G07_RS08945	DR_0911	DNA-directed RNA polymerase subunit beta' && PF04998:RNA polymerase Rpb1, domain 5|PF04983:RNA polymerase Rpb1, domain 3|PF05000:RNA polymerase Rpb1, domain 4|PF00623:RNA polymerase Rpb1, domain 2|PF04997:RNA polymerase Rpb1, domain 1	NA	-3.00453	NA
A2G07_RS02970	DR_2126	30S ribosomal protein S11 && PF00411:Ribosomal protein S11	NA	-2.97295	NA
A2G07_RS13760	DR_At0055.1	tRNA-Met && -	NA	-2.93539	NA
A2G07_RS07055	DR_1294	30S ribosomal protein S16 && -	NA	-2.89779	NA
A2G07_RS17960	DR_0100	single-stranded DNA-binding protein && PF00436:Single-strand binding protein family	NA	-2.89494	NA
A2G07_RS15900	DR_C0003	phosphoenolpyruvate synthase-related protein && PF01326:Pyruvate phosphate dikinase, PEP/pyruvate binding domain	NA	-2.88799	NA
A2G07_RS15940	DR_C0010	Eco29kI family restriction endonuclease && PF09517:Eco29kI restriction endonuclease	NA	-2.87817	NA
A2G07_RS13005	DR_0098	30S ribosomal protein S6 && PF01250:Ribosomal protein S6	NA	-2.82528	NA
A2G07_RS02985	DR_2123	translation initiation factor IF-1 && -	NA	-2.72975	NA
A2G07_RS07885	DR_1124	S-layer homology domain-containing protein && PF00395:S-layer homology domain	NA	-2.72111	NA
A2G07_RS16550	DR_1107	hypothetical protein && -	NA	-2.67904	NA
A2G07_RS15275	DR_B0008	cob(I)yrinic acid a%2Cc-diamide adenosyltransferase && PF02572:ATP:corrinoid adenosyltransferase BtuR/CobO/CobP	NA	-2.66226	NA
A2G07_RS12995	DR_0101	30S ribosomal protein S18 && -	NA	-2.63678	NA
A2G07_RS06010	DR_1511	UMP kinase && PF00696:Amino acid kinase family	NA	-2.61539	NA
A2G07_RS15280	DR_B0007	ABC transporter substrate-binding protein && PF01497:Periplasmic binding protein	NA	-2.59121	NA
A2G07_RS03875	DR_1951	hypothetical protein && -	NA	-2.54251	NA
A2G07_RS03350	DR_t34	tRNA-Thr && -	NA	-2.52597	NA
A2G07_RS05435	DR_t26	tRNA-Met && -	NA	-2.50558	NA
A2G07_RS15965	DR_C0014	hypothetical protein && -	NA	-2.48719	NA
A2G07_RS13500	DR_A0367	UDP-galactopyranose mutase && PF13450:NAD(P)-binding Rossmann-like domain|PF03275:UDP-galactopyranose mutase	NA	-2.47761	NA
A2G07_RS13070	DR_0085	50S ribosomal protein L27 && -	NA	-2.47463	NA
A2G07_RS07290	DR_1245	YbjN domain-containing protein && PF10722:Putative bacterial sensory transduction regulator	NA	-2.39668	NA
A2G07_RS02780	DR_2165	metal-sulfur cluster assembly factor && PF01883:Domain of unknown function DUF59	NA	-2.36541	NA
A2G07_RS06975	DR_1309	30S ribosomal protein S20 && -	NA	-2.35492	NA
A2G07_RS17570	?	hypothetical protein && -	NA	-2.34874	NA
A2G07_RS02845	DR_2152	50S ribosomal protein L34 && -	NA	-2.34263	NA
A2G07_RS06650	DR_1376	hypoxanthine phosphoribosyltransferase && PF00156:Phosphoribosyl transferase domain	NA	-2.34042	NA
A2G07_RS00210	DR_0035	adenylosuccinate synthase && PF00709:Adenylosuccinate synthetase	NA	-2.3192	NA
A2G07_RS04485	DR_1822	protein translocase subunit SecD && PF02355:Protein export membrane protein|PF07549:SecD/SecF GG Motif	NA	-2.31049	NA
A2G07_RS06835	DR_1338	transcription termination factor Rho && PF00006:ATP synthase alpha/beta family, nucleotide-binding domain|PF07497:Rho termination factor, RNA-binding domain|PF07498:Rho termination factor, N-terminal domain	NA	-2.30851	NA
A2G07_RS00395	DR_2637	phosphopyruvate hydratase && PF00113:Enolase, C-terminal TIM barrel domain|PF03952:Enolase, N-terminal domain	NA	-2.24324	NA
A2G07_RS18110	?	hypothetical protein && -	NA	-2.22958	NA
A2G07_RS06840	DR_1337	fructose-6-phosphate aldolase && PF00923:Transaldolase	NA	-2.22296	NA
A2G07_RS16730	DR_0663	phospholipase D-like domain-containing protein && PF13091:PLD-like domain	NA	-2.20592	NA
A2G07_RS09780	DR_0743	response regulator transcription factor && PF00072:Response regulator receiver domain|PF00486:Transcriptional regulatory protein, C terminal	NA	-2.20367	NA
A2G07_RS16725	DR_0664	hypothetical protein && -	NA	-2.20142	NA
A2G07_RS06440	DR_1422	transcriptional regulator && -	NA	-2.19914	NA
A2G07_RS01265	DR_2464	peptidylprolyl isomerase && PF00254:FKBP-type peptidyl-prolyl cis-trans isomerase	NA	-2.15772	NA
A2G07_RS09970	DR_0702	V-type ATP synthase subunit D && PF01813:ATP synthase subunit D	NA	-2.15195	NA
A2G07_RS06230	DR_1468	SsrA-binding protein SmpB && PF01668:SmpB protein	NA	-2.14262	NA
A2G07_RS15920	DR_C0006	TatD family hydrolase && PF01026:TatD related DNase	NA	-2.1307	NA
A2G07_RS15310	DR_B0001	AAA family ATPase && PF01656:CobQ/CobB/MinD/ParA nucleotide binding domain	NA	-2.12868	NA
A2G07_RS13580	DR_A0014	adenylyl-sulfate kinase && PF01583:Adenylylsulphate kinase	NA	-2.12497	NA
A2G07_RS03250	DR_2070	BMP family ABC transporter substrate-binding protein && PF02608:Basic membrane protein	NA	-2.10683	NA
A2G07_RS10070	DR_0684	glutamine-hydrolyzing carbamoyl-phosphate synthase small subunit && PF00117:Glutamine amidotransferase class-I|PF00988:Carbamoyl-phosphate synthase small chain, CPSase domain	NA	-2.10058	NA
A2G07_RS05280	DR_1663	hypothetical protein && -	NA	-2.09026	NA
A2G07_RS16630	DR_0940	hypothetical protein && -	NA	-2.05681	NA
A2G07_RS10670	DR_0564	transporter substrate-binding domain-containing protein && PF00497:Bacterial extracellular solute-binding proteins, family 3	NA	-2.04805	NA
A2G07_RS04605	DR_1796	ribosome maturation factor RimP && PF02576:Putative ribosome maturation factor RimP	NA	-2.04368	NA
A2G07_RS13510	DR_A0369	replication initiator protein A && PF10134:Replication initiator protein A	NA	-2.03936	NA
A2G07_RS07960	DR_1110	bifunctional pyr operon transcriptional regulator/uracil phosphoribosyltransferase PyrR && PF00156:Phosphoribosyl transferase domain	NA	-2.03052	NA
A2G07_RS13505	DR_A0368	glycosyltransferase family 1 protein && PF13692:Glycosyl transferases group 1	NA	-2.02787	NA
A2G07_RS12215	DR_0263	hypothetical protein && -	NA	-2.01648	NA
A2G07_RS00340	DR_0011	SDR family oxidoreductase && PF05368:NmrA-like family	NA	-1.97991	NA
A2G07_RS08930	DR_0916	RNA polymerase sigma factor RpoD && PF04545:Sigma-70, region 4|PF00140:Sigma-70 factor, region 1.2|PF03979:Sigma-70 factor, region 1.1|PF04542:Sigma-70 region 2|PF04539:Sigma-70 region 3	NA	-1.93641	NA
A2G07_RS13575	DR_A0013	nitrite/sulfite reductase && PF03460:Nitrite/Sulfite reductase ferredoxin-like half domain|PF01077:Nitrite and sulphite reductase 4Fe-4S domain	NA	-1.92669	NA
A2G07_RS06385	DR_1433	methionine--tRNA ligase && PF09334:tRNA synthetases class I (M)|PF01588:Putative tRNA binding domain	NA	-1.90356	NA
A2G07_RS10155	DR_0662	type II toxin-antitoxin system PemK/MazF family toxin && PF02452:PemK-like, MazF-like toxin of type II toxin-antitoxin system	NA	-1.89187	NA
A2G07_RS01650	DR_2386	1%2C2-phenylacetyl-CoA epoxidase subunit A && PF05138:Phenylacetic acid catabolic protein	NA	-1.88741	NA
A2G07_RS01600	DR_2396	TetR/AcrR family transcriptional regulator && PF00440:Bacterial regulatory proteins, tetR family	NA	-1.88716	NA
A2G07_RS12525	DR_0199	YbaB/EbfC family nucleoid-associated protein && -	NA	-1.85329	NA
A2G07_RS07755	DR_1151	enoyl-CoA hydratase-related protein && PF00378:Enoyl-CoA hydratase/isomerase	NA	-1.84305	NA
A2G07_RS13585	DR_A0015	phosphoadenylyl-sulfate reductase && PF01507:Phosphoadenosine phosphosulfate reductase family	NA	-1.83703	NA
A2G07_RS07655	DR_1170	hypothetical protein && -	NA	-1.83296	NA
A2G07_RS16885	DR_0225	hypothetical protein && -	NA	-1.81732	NA
A2G07_RS00205	DR_0036	GTP cyclohydrolase I FolE && PF01227:GTP cyclohydrolase I	NA	-1.81176	NA
A2G07_RS05880	DR_1538	OsmC family protein && PF02566:OsmC-like protein	NA	-1.8062	NA
A2G07_RS16820	DR_0506	hypothetical protein && -	NA	-1.79741	NA
A2G07_RS07115	DR_1279	superoxide dismutase [Mn] && PF02777:Iron/manganese superoxide dismutases, C-terminal domain|PF00081:Iron/manganese superoxide dismutases, alpha-hairpin domain	NA	-1.79711	NA
A2G07_RS13590	DR_A0016	sulfate adenylyltransferase && PF01747:ATP-sulfurylase|PF14306:PUA-like domain	NA	-1.79575	NA
A2G07_RS15305	DR_B0002	ParB/RepB/Spo0J family partition protein && PF02195:ParB-like nuclease domain	NA	-1.78302	NA
A2G07_RS07030	DR_1298	radical SAM protein && PF04055:Radical SAM superfamily	NA	-1.77173	NA
A2G07_RS08830	DR_0934	helix-turn-helix transcriptional regulator && PF13411:MerR HTH family regulatory protein	NA	-1.76349	NA
A2G07_RS05815	DR_1551	S41 family peptidase && PF03572:Peptidase family S41|PF13180:PDZ domain	NA	-1.75978	NA
A2G07_RS06115	DR_1490	hypothetical protein && -	NA	-1.75323	NA
A2G07_RS17870	DR_0869	hypothetical protein && -	NA	-1.74247	NA
A2G07_RS01695	DR_2376	TetR/AcrR family transcriptional regulator && PF00440:Bacterial regulatory proteins, tetR family	NA	-1.71983	NA
A2G07_RS07965	DR_1109	aspartate carbamoyltransferase catalytic subunit && PF00185:Aspartate/ornithine carbamoyltransferase, Asp/Orn binding domain|PF02729:Aspartate/ornithine carbamoyltransferase, carbamoyl-P binding domain	NA	-1.71498	NA
A2G07_RS11620	DR_0381	hypothetical protein && -	NA	-1.71304	NA
A2G07_RS03280	DR_2063	polyribonucleotide nucleotidyltransferase && PF03725:3' exoribonuclease family, domain 2|PF00013:KH domain|PF01138:3' exoribonuclease family, domain 1|PF03726:Polyribonucleotide nucleotidyltransferase, RNA binding domain|PF00575:S1 RNA binding domain	NA	-1.7114	NA
A2G07_RS13525	DR_A0003	NAD-dependent succinate-semialdehyde dehydrogenase && PF00171:Aldehyde dehydrogenase family	NA	-1.70638	NA
A2G07_RS04745	DR_1768	hypothetical protein && -	NA	-1.68227	NA
A2G07_RS17165	？	type II toxin-antitoxin system HicA family toxin && -	NA	-1.667	NA
A2G07_RS06590	DR_1390	DUF1684 domain-containing protein && PF07920:Protein of unknown function (DUF1684)	NA	-1.64448	NA
A2G07_RS03130	DR_2095	c-type cytochrome && PF13442:Cytochrome C oxidase, cbb3-type, subunit III	NA	-1.63614	NA
A2G07_RS11235	DR_0457	biopolymer transporter ExbD && PF02472:Biopolymer transport protein ExbD/TolR	NA	-1.6306	NA
A2G07_RS03370	DR_2050、0309	elongation factor Tu && PF03144:Elongation factor Tu domain 2|PF03143:Elongation factor Tu C-terminal domain|PF00009:Elongation factor Tu GTP binding domain	NA	-1.61759	NA
A2G07_RS06585	DR_1391	RNA-binding S4 domain-containing protein && -	NA	-1.61563	NA
A2G07_RS08335	DR_1035	ABC transporter ATP-binding protein && PF00005:ABC transporter|PF12399:Branched-chain amino acid ATP-binding cassette transporter	NA	-1.60946	NA
A2G07_RS00685	DR_2580	ribosome silencing factor && PF02410:Ribosomal silencing factor during starvation	NA	-1.58614	NA
A2G07_RS00035	DR_0071	peptidyl-prolyl cis-trans isomerase && PF13145:PPIC-type PPIASE domain	NA	-1.58433	NA
A2G07_RS03085	DR_2104	VOC family protein && PF00903:Glyoxalase/Bleomycin resistance protein/Dioxygenase superfamily	NA	-1.57995	NA
A2G07_RS06415	DR_1427	signal peptidase I && PF00717:Peptidase S24-like	NA	-1.56372	NA
A2G07_RS12205	DR_0264	glycogen debranching protein GlgX && PF02922:Carbohydrate-binding module 48 (Isoamylase N-terminal domain)|PF00128:Alpha amylase, catalytic domain	NA	-1.55994	NA
A2G07_RS04840	DR_1750	hypothetical protein && -	NA	-1.55432	NA
A2G07_RS07305	DR_1242	hypothetical protein && -	NA	-1.55322	NA
A2G07_RS05920	DR_1530	type II toxin-antitoxin system VapC family toxin && PF01850:PIN domain	NA	-1.55223	NA
A2G07_RS17665	DR_2544	hypothetical protein && -	NA	-1.54589	NA
A2G07_RS01385	DR_2439	DinB family protein && PF05163:DinB family	NA	-1.54567	NA
A2G07_RS03070	DR_2107	Fe-S cluster assembly ATPase SufC && PF00005:ABC transporter	NA	-1.54472	NA
A2G07_RS03100	DR_2101	Fe-S cluster assembly protein SufD && PF01458:Uncharacterized protein family (UPF0051)	NA	-1.5443	NA
A2G07_RS01270	DR_2463	magnesium transporter CorA family protein && PF01544:CorA-like Mg2+ transporter protein	NA	-1.54425	NA
A2G07_RS02130	DR_2287	Lrp/AsnC ligand binding domain-containing protein && -	NA	-1.51928	NA
A2G07_RS02770	DR_2166	purine-nucleoside phosphorylase && PF01048:Phosphorylase superfamily	NA	-1.50836	NA
A2G07_RS04415	DR_1836	signal recognition particle protein && PF00448:SRP54-type protein, GTPase domain|PF02881:SRP54-type protein, helical bundle domain|PF02978:Signal peptide binding domain	NA	-1.50024	NA
A2G07_RS07925	DR_1117	ATP-dependent Clp protease ATP-binding subunit && PF10431:C-terminal, D2-small domain, of ClpB protein|PF07724:AAA domain (Cdc48 subfamily)|PF00004:ATPase family associated with various cellular activities (AAA)|PF02861:Clp amino terminal domain, pathogenicity island component	NA	-1.49228	NA
A2G07_RS11630	DR_0379	outer membrane protein assembly factor && PF01103:Surface antigen|PF08479:POTRA domain, ShlB-type|PF07244:Surface antigen variable number repeat	NA	-1.49018	NA
A2G07_RS11625	DR_0380	VUT family protein && PF02592:Putative vitamin uptake transporter	NA	-1.48849	NA
A2G07_RS12435	DR_0217	sulfurtransferase && PF00581:Rhodanese-like domain	NA	-1.48467	NA
A2G07_RS02775	DR_2165、DR_2166	rhodanese-like domain-containing protein && PF00581:Rhodanese-like domain	NA	-1.48464	NA
A2G07_RS13385	DR_A0343	NAD-dependent succinate-semialdehyde dehydrogenase && PF00171:Aldehyde dehydrogenase family	NA	-1.48461	NA
A2G07_RS03075	DR_2106	Fe-S cluster assembly protein SufB && PF01458:Uncharacterized protein family (UPF0051)	NA	-1.48398	NA
A2G07_RS12200	DR_0265	GntR family transcriptional regulator && PF07702:UTRA domain|PF00392:Bacterial regulatory proteins, gntR family	NA	-1.48307	NA
A2G07_RS01925	DR_2330	ferredoxin family protein && -	NA	-1.48115	NA
A2G07_RS03720	DR_1982	thioredoxin-disulfide reductase && PF07992:Pyridine nucleotide-disulphide oxidoreductase	NA	-1.48054	NA
A2G07_RS03265	DR_2067	transcription antitermination factor NusB && PF01029:NusB family	NA	-1.47715	NA
A2G07_RS05620	DR_1590	SRPBCC family protein && -	NA	-1.46871	NA
A2G07_RS04215	DR_1878	IMP dehydrogenase && PF00478:IMP dehydrogenase / GMP reductase domain|PF00571:CBS domain	NA	-1.46612	NA
A2G07_RS08205	DR_1062	lipid II:glycine glycyltransferase FemX && PF02388:FemAB family	NA	-1.4566	NA
A2G07_RS08975	DR_0906、DR_0905	DNA gyrase subunit B && PF01751:Toprim domain|PF02518:Histidine kinase-, DNA gyrase B-, and HSP90-like ATPase|PF00204:DNA gyrase B|PF00986:DNA gyrase B subunit, carboxyl terminus	NA	-1.45643	NA
A2G07_RS03765	DR_1973	ATP-dependent Clp protease ATP-binding subunit ClpX && PF10431:C-terminal, D2-small domain, of ClpB protein|PF07724:AAA domain (Cdc48 subfamily)|PF06689:ClpX C4-type zinc finger	NA	-1.45447	NA
A2G07_RS08645	DR_0970	electron transfer flavoprotein subunit alpha/FixB family protein && PF01012:Electron transfer flavoprotein domain|PF00766:Electron transfer flavoprotein FAD-binding domain	NA	-1.44816	NA
A2G07_RS12090	DR_0287	2-oxoglutarate dehydrogenase E1 component && PF02779:Transketolase, pyrimidine binding domain|PF16870:2-oxoglutarate dehydrogenase C-terminal|PF16078:2-oxoglutarate dehydrogenase N-terminus|PF00676:Dehydrogenase E1 component	NA	-1.44374	NA
A2G07_RS01725	DR_2370	dihydrolipoyl dehydrogenase && PF02852:Pyridine nucleotide-disulphide oxidoreductase, dimerisation domain|PF07992:Pyridine nucleotide-disulphide oxidoreductase	NA	-1.44346	NA
A2G07_RS14835	DR_A0277	malate synthase A && PF01274:Malate synthase	NA	-1.44025	NA
A2G07_RS12180	DR_0269	hypothetical protein && -	NA	-1.42816	NA
A2G07_RS10445	DR_0606	co-chaperone GroES && -	NA	-1.42076	NA
A2G07_RS10775	DR_0544	sulfite exporter TauE/SafE family protein && PF01925:Sulfite exporter TauE/SafE	NA	-1.42012	NA
A2G07_RS00645	DR_2588	ABC transporter substrate-binding protein && PF01497:Periplasmic binding protein	NA	-1.40595	NA
A2G07_RS03770	DR_1972	ATP-dependent Clp protease proteolytic subunit && PF00574:Clp protease	NA	-1.39586	NA
A2G07_RS05150	DR_1689	glucose-1-phosphate adenylyltransferase && PF00483:Nucleotidyl transferase	NA	-1.39532	NA
A2G07_RS12405	DR_0224	phosphoribosylformylglycinamidine synthase subunit PurS && -	NA	-1.39369	NA
A2G07_RS01495	DR_2417m	ribonuclease J && PF00753:Metallo-beta-lactamase superfamily|PF07521:RNA-metabolising metallo-beta-lactamase	NA	-1.38826	NA
A2G07_RS03685	DR_1988	PhoH family protein && PF02562:PhoH-like protein	NA	-1.37746	NA
A2G07_RS03585	DR_2008	aspartate-semialdehyde dehydrogenase && PF02774:Semialdehyde dehydrogenase, dimerisation domain|PF01118:Semialdehyde dehydrogenase, NAD binding domain	NA	-1.37503	NA
A2G07_RS04400	DR_1839	FKBP-type peptidyl-prolyl cis-trans isomerase && PF00254:FKBP-type peptidyl-prolyl cis-trans isomerase	NA	-1.36353	NA
A2G07_RS04680	DR_1781	hypothetical protein && -	NA	-1.36226	NA
A2G07_RS07930	DR_1116	hypothetical protein && -	NA	-1.35638	NA
A2G07_RS08640	DR_0971	electron transfer flavoprotein subunit beta/FixA family protein && PF01012:Electron transfer flavoprotein domain	NA	-1.34082	NA
A2G07_RS10570	DR_0581	hypothetical protein && -	NA	-1.34027	NA
A2G07_RS07195	DR_t23	tRNA-Asp && -	2.03785	-2.81433	NA
A2G07_RS06280	DR_1455	helix-turn-helix domain-containing protein && -	2.57781	-2.02009	NA
A2G07_RS17425	DR_1263？	tRNA-OTHER && -	3.31788	-1.87922	NA
A2G07_RS00090	DR_0060、DR_0061	hypothetical protein && -	NA	1.34922	NA
A2G07_RS14415	DR_A0190	hypothetical protein && -	NA	1.36066	NA
A2G07_RS01080	DR_2501	substrate-binding domain-containing protein && PF00356:Bacterial regulatory proteins, lacI family|PF13377:Periplasmic binding protein-like domain	NA	1.3645	NA
A2G07_RS09300	DR_0840	PLP-dependent aminotransferase family protein && PF00392:Bacterial regulatory proteins, gntR family|PF00155:Aminotransferase class I and II	NA	1.36891	NA
A2G07_RS17710	DR_2200	orotidine-5'-phosphate decarboxylase && PF00215:Orotidine 5'-phosphate decarboxylase / HUMPS family	NA	1.37109	NA
A2G07_RS04050	DR_1911	ion channel && PF07885:Ion channel	NA	1.37515	NA
A2G07_RS01910	DR_2333	NADH:flavin oxidoreductase/NADH oxidase family protein && PF00724:NADH:flavin oxidoreductase / NADH oxidase family	NA	1.38762	NA
A2G07_RS00770	DR_2564	phosphoglycerate mutase family protein && PF00300:Histidine phosphatase superfamily (branch 1)	NA	1.39421	NA
A2G07_RS04765	DR_1764	VOC family protein && PF00903:Glyoxalase/Bleomycin resistance protein/Dioxygenase superfamily	NA	1.39485	NA
A2G07_RS00260	DR_0025	vancomycin resistance protein W (VanW) family protein && PF04294:VanW like protein	NA	1.39863	NA
A2G07_RS17400	DR_1660	GNAT family N-acetyltransferase && -	NA	1.40608	NA
A2G07_RS14330	DR_A0172	thiazole synthase && PF05690:Thiazole biosynthesis protein ThiG	NA	1.41068	NA
A2G07_RS06745	DR_1357	ABC transporter permease && PF00528:Binding-protein-dependent transport system inner membrane component	NA	1.41076	NA
A2G07_RS12960	DR_0108	MMPL family transporter && PF03176:MMPL family	NA	1.4132	NA
A2G07_RS09140	DR_0872	alpha/beta fold hydrolase family protein && PF00561:alpha/beta hydrolase fold	NA	1.42061	NA
A2G07_RS01870	DR_2341	bifunctional biotin--[acetyl-CoA-carboxylase] synthetase/biotin operon repressor && PF02237:Biotin protein ligase C terminal domain|PF03099:Biotin/lipoate A/B protein ligase family	NA	1.42322	NA
A2G07_RS05215	DR_1676	class I SAM-dependent methyltransferase && PF08242:Methyltransferase domain	NA	1.4249	NA
A2G07_RS11745	DR_0356	methyltransferase domain-containing protein && PF08241:Methyltransferase domain	NA	1.42726	NA
A2G07_RS04205	DR_1880	hemolysin III family protein && PF03006:Haemolysin-III related	NA	1.4302	NA
A2G07_RS10480	DR_0599	AAC(3) family N-acetyltransferase && PF02522:Aminoglycoside 3-N-acetyltransferase	NA	1.4372	NA
A2G07_RS15670	DR_B0076	DeoR/GlpR family DNA-binding transcription regulator && PF00455:DeoR C terminal sensor domain|PF08220:DeoR-like helix-turn-helix domain	NA	1.43804	NA
A2G07_RS13050	DR_0089	glycosyltransferase family 2 protein && PF00535:Glycosyl transferase family 2	NA	1.43898	NA
A2G07_RS02870	DR_2147	HAD family hydrolase && PF08282:haloacid dehalogenase-like hydrolase	NA	1.43954	NA
A2G07_RS03775	DR_1971	MFS transporter && PF07690:Major Facilitator Superfamily	NA	1.43979	NA
A2G07_RS00190	DR_0039	HD domain-containing protein && PF01966:HD domain	NA	1.4418	NA
A2G07_RS04575	DR_1802	hypothetical protein && -	NA	1.44383	NA
A2G07_RS09040	DR_0892	HAMP domain-containing sensor histidine kinase && PF02518:Histidine kinase-, DNA gyrase B-, and HSP90-like ATPase|PF00512:His Kinase A (phospho-acceptor) domain|PF00672:HAMP domain	NA	1.44862	NA
A2G07_RS07475	DR_1208	peroxiredoxin && PF00578:AhpC/TSA family	NA	1.45101	NA
A2G07_RS09950	DR_0706	hypothetical protein && -	NA	1.45286	NA
A2G07_RS13415	DR_A0349	ABC transporter ATP-binding protein && PF00664:ABC transporter transmembrane region|PF00005:ABC transporter	NA	1.45445	NA
A2G07_RS09490	DR_0801	lycopene cyclase family protein && PF05834:Lycopene cyclase protein	NA	1.45589	NA
A2G07_RS00665	DR_2584	3-methyladenine DNA glycosylase AlkA && PF00730:HhH-GPD superfamily base excision DNA repair protein	NA	1.45875	NA
A2G07_RS13305	DR_A0329	glycosyltransferase && PF00201:UDP-glucoronosyl and UDP-glucosyl transferase	NA	1.45892	NA
A2G07_RS08230	DR_1058	GNAT family N-acetyltransferase && PF00583:Acetyltransferase (GNAT) family|PF13673:Acetyltransferase (GNAT) domain	NA	1.46501	NA
A2G07_RS03945	DR_1937	S8 family serine peptidase && PF00082:Subtilase family	NA	1.46567	NA
A2G07_RS09870	DR_0723	alpha-amylase family glycosyl hydrolase && PF00128:Alpha amylase, catalytic domain	NA	1.46915	NA
A2G07_RS00660	DR_2585	flavin reductase family protein && PF01613:Flavin reductase like domain	NA	1.47077	NA
A2G07_RS14115	DR_A0128	helix-turn-helix domain-containing protein && PF13560:Helix-turn-helix domain	NA	1.47125	NA
A2G07_RS07190	DR_1265	GNAT family N-acetyltransferase && PF00583:Acetyltransferase (GNAT) family	NA	1.47659	NA
A2G07_RS15110	DR_B0042	SgrR family transcriptional regulator && PF00496:Bacterial extracellular solute-binding proteins, family 5 Middle	NA	1.48405	NA
A2G07_RS00840	DR_2550	hypothetical protein && -	NA	1.48537	NA
A2G07_RS11335	DR_0437	hypothetical protein && -	NA	1.4857	NA
A2G07_RS03115	DR_2098	MFS transporter && PF07690:Major Facilitator Superfamily	NA	1.48672	NA
A2G07_RS01515	DR_2413	chromate efflux transporter && PF02417:Chromate transporter	NA	1.48806	NA
A2G07_RS04195	DR_1882	hypothetical protein && -	NA	1.48909	NA
A2G07_RS11310	DR_0442	type IV pilus twitching motility protein PilT && PF00437:Type II/IV secretion system protein	NA	1.49002	NA
A2G07_RS07250	DR_1253	hypothetical protein && -	NA	1.49075	NA
A2G07_RS11890	DR_0327	S1C family serine protease && PF13365:Trypsin-like peptidase domain|PF13180:PDZ domain	NA	1.49378	NA
A2G07_RS12980	DR_0104	hypothetical protein && -	NA	1.49477	NA
A2G07_RS04055	DR_1910	gluconokinase && PF01202:Shikimate kinase	NA	1.49516	NA
A2G07_RS14425	DR_A0192	hypothetical protein && -	NA	1.49647	NA
A2G07_RS09045	DR_0891	response regulator transcription factor && PF00072:Response regulator receiver domain|PF00196:Bacterial regulatory proteins, luxR family	NA	1.49681	NA
A2G07_RS11280	DR_0448	helix-turn-helix transcriptional regulator && -	NA	1.498	NA
A2G07_RS06845	DR_1336	benzoate/H(+) symporter BenE family transporter && PF03594:Benzoate membrane transport protein	NA	1.50052	NA
A2G07_RS08460	DR_1006	dNTP triphosphohydrolase && PF13286:Phosphohydrolase-associated domain|PF01966:HD domain	NA	1.5022	NA
A2G07_RS13295	DR_A0327	class I SAM-dependent methyltransferase && PF13847:Methyltransferase domain	NA	1.50433	NA
A2G07_RS17750	DR_1801	hypothetical protein && -	NA	1.51109	NA
A2G07_RS00595	DR_2598	secondary thiamine-phosphate synthase enzyme YjbQ && PF01894:Uncharacterised protein family UPF0047	NA	1.51216	NA
A2G07_RS11535	DR_0398	hypothetical protein && -	NA	1.5128	NA
A2G07_RS09295	DR_0841	putative metal-dependent hydrolase && PF12867:DinB superfamily	NA	1.51718	NA
A2G07_RS10950	DR_0511	ABC transporter permease subunit && PF00528:Binding-protein-dependent transport system inner membrane component|PF00005:ABC transporter	NA	1.51873	NA
A2G07_RS12165	DR_0272	antibiotic biosynthesis monooxygenase && -	NA	1.51971	NA
A2G07_RS07555	DR_1191	CCA tRNA nucleotidyltransferase && PF01743:Poly A polymerase head domain|PF12627:Probable RNA and SrmB- binding site of polymerase A|PF01966:HD domain	NA	1.52185	NA
A2G07_RS01370	DR_2442	acetylglutamate kinase && PF00696:Amino acid kinase family	NA	1.52457	NA
A2G07_RS04045	DR_1912	tyrosine-protein phosphatase && PF13350:Tyrosine phosphatase family|PF13348:Tyrosine phosphatase family C-terminal region	NA	1.5246	NA
A2G07_RS13795	DR_A0062	GNAT family N-acetyltransferase && PF00583:Acetyltransferase (GNAT) family	NA	1.52601	NA
A2G07_RS01040	DR_2509	RNA processing factors	NA	1.52705	NA
A2G07_RS00590	DR_2599	DUF4403 family protein && PF14356:Domain of unknown function (DUF4403)	NA	1.52901	NA
A2G07_RS14135	DR_A0132	PIG-L family deacetylase && PF02585:GlcNAc-PI de-N-acetylase	NA	1.53054	NA
A2G07_RS01735	DR_2368	trimeric intracellular cation channel family protein && PF03458:UPF0126 domain	NA	1.53063	NA
A2G07_RS01560	DR_2404	ABC transporter ATP-binding protein && PF00005:ABC transporter	NA	1.53777	NA
A2G07_RS14010	DR_A0106	hypothetical protein && -	NA	1.54506	NA
A2G07_RS00925	DR_2533	hypothetical protein && -	NA	1.54797	NA
A2G07_RS00585	DR_2600	CAP domain-containing protein && PF00188:Cysteine-rich secretory protein family	NA	1.54808	NA
A2G07_RS12545	DR_0195	aminotransferase class IV && PF01063:Amino-transferase class IV	NA	1.55644	NA
A2G07_RS11455	DR_0415	carboxylesterase/lipase family protein && PF00135:Carboxylesterase family	NA	1.55944	NA
A2G07_RS03885	DR_1949	ribonuclease HII && PF01351:Ribonuclease HII	NA	1.55992	NA
A2G07_RS11445	DR_0417	endoribonuclease MazF && PF02452:PemK-like, MazF-like toxin of type II toxin-antitoxin system	NA	1.56047	NA
A2G07_RS10370	DR_0621	MoxR family ATPase && PF07726:ATPase family associated with various cellular activities (AAA)	NA	1.56304	NA
A2G07_RS02170	DR_2279	glutathione-dependent formaldehyde dehydrogenase && PF08240:Alcohol dehydrogenase GroES-like domain|PF13823:Alcohol dehydrogenase GroES-associated|PF00107:Zinc-binding dehydrogenase	NA	1.56333	NA
A2G07_RS01535	DR_2408	GTP-binding protein && PF02492:CobW/HypB/UreG, nucleotide-binding domain|PF07683:Cobalamin synthesis protein cobW C-terminal domain	NA	1.56343	NA
A2G07_RS11370	DR_0431	class I SAM-dependent methyltransferase && PF08241:Methyltransferase domain	NA	1.56693	NA
A2G07_RS09010	DR_0897	DUF2721 domain-containing protein && PF11026:Protein of unknown function (DUF2721)	NA	1.5676	NA
A2G07_RS12700	DR_0164	endo alpha-1%2C4 polygalactosaminidase && PF03537:Glycoside-hydrolase family GH114	NA	1.56818	NA
A2G07_RS00455	DR_2625	lipid-A-disaccharide synthase-related protein && -	NA	1.569	NA
A2G07_RS09565	DR_0786	uroporphyrinogen-III synthase && PF02602:Uroporphyrinogen-III synthase HemD	NA	1.57029	NA
A2G07_RS13550	DR_A0008	ABC transporter permease && PF12698:ABC-2 family transporter protein	NA	1.57042	NA
A2G07_RS12155	DR_0274	NUDIX hydrolase && PF00293:NUDIX domain	NA	1.5706	NA
A2G07_RS11405	DR_0424	imidazoleglycerol-phosphate dehydratase HisB && PF00475:Imidazoleglycerol-phosphate dehydratase	NA	1.57212	NA
A2G07_RS03930	DR_1940	META domain-containing protein && PF03724:META domain	NA	1.57281	NA
A2G07_RS04560	DR_1805	hypothetical protein && -	NA	1.57285	NA
A2G07_RS11400	DR_0425	hypothetical protein && -	NA	1.57329	NA
A2G07_RS00105	DR_0056	benzoate/H(+) symporter BenE family transporter && PF03594:Benzoate membrane transport protein	NA	1.5747	NA
A2G07_RS14420	DR_A0191	N-acetylglucosamine kinase && PF01869:BadF/BadG/BcrA/BcrD ATPase family	NA	1.57547	NA
A2G07_RS00375	DR_0004	NUDIX domain-containing protein && PF00293:NUDIX domain, 8-oxo-dGTP diphosphatase	NA	1.58141	NA
A2G07_RS14680	DR_A0244	radical SAM protein && PF04055:Radical SAM superfamily	NA	1.5815	NA
A2G07_RS09355	DR_0829	PD40 domain-containing protein && -	NA	1.58355	NA
A2G07_RS16125	DR_2534	GrpB family protein && PF04229:GrpB protein	NA	1.587	NA
A2G07_RS13555	DR_A0009	sensor histidine kinase && PF07730:Histidine kinase	NA	1.58884	NA
A2G07_RS04585	DR_1800	GNAT family protein && PF13302:Acetyltransferase (GNAT) domain	NA	1.59254	NA
A2G07_RS01215	DR_2473	beta-carotene 2-hydroxylase CYP287A1 && PF00067:Cytochrome P450	NA	1.5936	NA
A2G07_RS10960	DR_0509	hypothetical protein && -	NA	1.59521	NA
A2G07_RS05180	DR_1683	FMN-binding negative transcriptional regulator && PF04299:Putative FMN-binding domain	NA	1.59694	NA
A2G07_RS15645	DR_B0081	response regulator transcription factor && PF00196:Bacterial regulatory proteins, luxR family|PF00072:Response regulator receiver domain	NA	1.59696	NA
A2G07_RS02140	DR_2285	A/G-specific adenine glycosylase && PF14815:NUDIX domain|PF00730:HhH-GPD superfamily base excision DNA repair protein	NA	1.59872	NA
A2G07_RS12660	DR_0172	N-acyl homoserine lactonase QqlR && PF00753:Metallo-beta-lactamase superfamily	NA	1.60138	NA
A2G07_RS08095	DR_1083	hypothetical protein && -	NA	1.6045	NA
A2G07_RS02680	DR_2184	carbon-nitrogen hydrolase family protein && PF00795:Carbon-nitrogen hydrolase	NA	1.60795	NA
A2G07_RS12595	DR_0185	CrcB family protein && PF02537:CrcB-like protein, Camphor Resistance (CrcB)	NA	1.60808	NA
A2G07_RS13480	DR_A0362	DUF1003 domain-containing protein && PF06210:Protein of unknown function (DUF1003)	NA	1.60847	NA
A2G07_RS12235	DR_0259	MarR family winged helix-turn-helix transcriptional regulator && PF12802:MarR family	NA	1.60935	NA
A2G07_RS12290	DR_0249	aldo/keto reductase && PF00248:Aldo/keto reductase family	NA	1.61353	NA
A2G07_RS18085	DR_B0095	DNA polymerase III && -	NA	1.61387	NA
A2G07_RS13970	？	hypothetical protein && -	NA	1.61865	NA
A2G07_RS17990	DR_A0088	hypothetical protein && -	NA	1.62013	NA
A2G07_RS10625	DR_0570	rhodanese-like domain-containing protein && -	NA	1.62484	NA
A2G07_RS08785	DR_0943	DUF309 domain-containing protein && PF03745:Domain of unknown function (DUF309)	NA	1.62512	NA
A2G07_RS02685	DR_2183	hypothetical protein && -	NA	1.62526	NA
A2G07_RS05310	DR_1657	hypothetical protein && -	NA	1.62586	NA
A2G07_RS07830	DR_1136	hypothetical protein && -	NA	1.63996	NA
A2G07_RS13530	DR_A0004	NTP transferase domain-containing protein && PF12804:MobA-like NTP transferase domain	NA	1.64094	NA
A2G07_RS13090	DR_0082	hypothetical protein && -	NA	1.6455	NA
A2G07_RS02095	DR_2293	endonuclease/exonuclease/phosphatase family protein && PF03372:Endonuclease/Exonuclease/phosphatase family	NA	1.64707	NA
A2G07_RS08150	DR_1073	hypothetical protein && -	NA	1.6506	NA
A2G07_RS12175	DR_0270	MBL fold metallo-hydrolase && PF12706:Beta-lactamase superfamily domain	NA	1.65214	NA
A2G07_RS05305	DR_1658	hypothetical protein && -	NA	1.65233	NA
A2G07_RS13460	DR_A0358	DUF2183 domain-containing protein && PF09949:Uncharacterized conserved protein (DUF2183)	NA	1.65409	NA
A2G07_RS09290	DR_0842	5-nitroimidazole antibiotic resistance protein NimA && PF12900:Pyridoxamine 5'-phosphate oxidase	NA	1.65931	NA
A2G07_RS02325	DR_2249	metallophosphoesterase && PF00149:Calcineurin-like phosphoesterase|PF13671:AAA domain	NA	1.6615	NA
A2G07_RS13915	DR_A0086	hypothetical protein && -	NA	1.66235	NA
A2G07_RS03315	DR_2056	META domain-containing protein && PF03724:META domain	NA	1.66249	NA
A2G07_RS01245	DR_2468	energy-coupling factor transporter transmembrane protein EcfT && PF02361:Cobalt transport protein	NA	1.66335	NA
A2G07_RS00220	DR_0033	RidA family protein && PF01042:Endoribonuclease L-PSP	NA	1.66651	NA
A2G07_RS15600	DR_B0090	two-component system response regulator RadR && PF00672:HAMP domain|PF00512:His Kinase A (phospho-acceptor) domain|PF02518:Histidine kinase-, DNA gyrase B-, and HSP90-like ATPase	NA	1.66898	NA
A2G07_RS01570	DR_2402	hypothetical protein && -	NA	1.66939	NA
A2G07_RS14790	DR_A0267	FmdE family protein && PF02663:FmdE, Molybdenum formylmethanofuran dehydrogenase operon|PF01258:Prokaryotic dksA/traR C4-type zinc finger	NA	1.66958	NA
A2G07_RS12955	DR_0109	VOC family protein && PF12681:Glyoxalase-like domain	NA	1.6745	NA
A2G07_RS01000	DR_2517	Ig-like domain-containing protein && PF13754:Bacterial Ig-like domain (group 3)	NA	1.67523	NA
A2G07_RS00430	?	hypothetical protein && -	NA	1.67991	NA
A2G07_RS10490	DR_0597	SCO family protein && PF02630:SCO1/SenC	NA	1.68732	NA
A2G07_RS10310	DR_0632	endonuclease/exonuclease/phosphatase family protein && PF03372:Endonuclease/Exonuclease/phosphatase family	NA	1.68828	NA
A2G07_RS07515	DR_1200	hypothetical protein && -	NA	1.68861	NA
A2G07_RS10305	DR_0633	AzlC family ABC transporter permease && PF03591:AzlC protein	NA	1.69596	NA
A2G07_RS03980	DR_1926	hypothetical protein && -	NA	1.69676	NA
A2G07_RS07085	DR_1287	YceI family protein && PF04264:YceI-like domain	NA	1.70743	NA
A2G07_RS12160	DR_0273	MOSC domain-containing protein && PF03473:MOSC domain	NA	1.70811	NA
A2G07_RS14040	DR_A0113	hypothetical protein && -	NA	1.70813	NA
A2G07_RS14845	DR_A0280	ABC transporter ATP-binding protein && PF00005:ABC transporter	NA	1.70928	NA
A2G07_RS11585	DR_0388	DUF2262 domain-containing protein && PF10020:Uncharacterized protein conserved in bacteria (DUF2262)	NA	1.7124	NA
A2G07_RS13340	DR_A0336	LysR family transcriptional regulator && PF00126:Bacterial regulatory helix-turn-helix protein, lysR family|PF03466:LysR substrate binding domain	NA	1.71282	NA
A2G07_RS09145	DR_0871	hypothetical protein && -	NA	1.72284	NA
A2G07_RS01445	DR_2428	bifunctional nicotinamide-nucleotide adenylyltransferase/Nudix hydroxylase && PF01467:Cytidylyltransferase-like|PF00293:NUDIX domain	NA	1.72528	NA
A2G07_RS08050	DR_1092	hypothetical protein && -	NA	1.72789	NA
A2G07_RS08075	DR_1087	type 2 isopentenyl-diphosphate Delta-isomerase && PF01070:FMN-dependent dehydrogenase	NA	1.72889	NA
A2G07_RS11550	DR_0395	MFS transporter && PF07690:Major Facilitator Superfamily	NA	1.73029	NA
A2G07_RS03745	DR_1977	hypothetical protein && -	NA	1.73203	NA
A2G07_RS01565	DR_2403	hypothetical protein && -	NA	1.73217	NA
A2G07_RS15100	DR_B0044	sensor domain-containing diguanylate cyclase && PF01590:GAF domain|PF00990:Diguanylate cyclase, GGDEF domain	NA	1.7354	NA
A2G07_RS14310	DR_A0168	ABC transporter permease && PF00528:Binding-protein-dependent transport system inner membrane component	NA	1.74575	NA
A2G07_RS15585	DR_B0093	GGDEF domain-containing protein && PF00990:Diguanylate cyclase, GGDEF domain	NA	1.74602	NA
A2G07_RS09840	DR_0730	SDR family oxidoreductase && PF00106:short chain dehydrogenase	NA	1.75262	NA
A2G07_RS02220	DR_2269	HesA/MoeB/ThiF family protein && PF00899:ThiF family	NA	1.75642	NA
A2G07_RS13920	DR_A0087	hypothetical protein && -	NA	1.75848	NA
A2G07_RS05275	DR_1664	futalosine hydrolase && PF01048:Phosphorylase superfamily	NA	1.76406	NA
A2G07_RS13960	DR_A0097	minor capsid protein && PF04233:Phage Mu protein F like protein	NA	1.76616	NA
A2G07_RS01510	DR_2414	hypothetical protein && -	NA	1.77528	NA
A2G07_RS01345	DR_2448	helix-turn-helix domain-containing protein && PF13411:MerR HTH family regulatory protein	NA	1.77849	NA
A2G07_RS09420	DR_0816	MgtC/SapB family protein && PF02308:MgtC family	NA	1.78196	NA
A2G07_RS14540	DR_A0215	hypothetical protein && -	NA	1.7858	NA
A2G07_RS13995	DR_A0104	hypothetical protein && -	NA	1.79113	NA
A2G07_RS00215	DR_0034	DUF4180 domain-containing protein && PF13788:Domain of unknown function (DUF4180)	NA	1.79198	NA
A2G07_RS15135	?	SDR family NAD(P)-dependent oxidoreductase && -	NA	1.8124	NA
A2G07_RS14345	DR_A0175	phosphomethylpyrimidine synthase ThiC && PF01964:Radical SAM ThiC family	NA	1.81746	NA
A2G07_RS11885	DR_0328	gamma-glutamylcyclotransferase && PF06094:Gamma-glutamyl cyclotransferase, AIG2-like	NA	1.82783	NA
A2G07_RS02435	DR_2228	hypothetical protein && -	NA	1.83036	NA
A2G07_RS14050	DR_A0115	hypothetical protein && -	NA	1.83166	NA
A2G07_RS13280	DR_A0324	urea ABC transporter ATP-binding subunit UrtE && PF00005:ABC transporter	NA	1.83173	NA
A2G07_RS02035	DR_2305	helix-turn-helix domain-containing protein && PF12840:Helix-turn-helix domain	NA	1.83524	NA
A2G07_RS02330	DR_2248	prolyl oligopeptidase family serine peptidase && PF12695:Alpha/beta hydrolase family	NA	1.83729	NA
A2G07_RS02420	DR_2231	dUTP diphosphatase && PF01503:Phosphoribosyl-ATP pyrophosphohydrolase	NA	1.8382	NA
A2G07_RS08045	DR_1093	tryptophan--tRNA ligase && PF00579:tRNA synthetases class I (W and Y)	NA	1.84524	NA
A2G07_RS04010	DR_1919	kinase && PF13207:AAA domain	NA	1.84908	NA
A2G07_RS01085	DR_2500	hypothetical protein && -	NA	1.85196	NA
A2G07_RS16705	DR_0722	hypothetical protein && -	NA	1.85981	NA
A2G07_RS16710	DR_0721	SRPBCC family protein && -	NA	1.86165	NA
A2G07_RS11520	DR_0402	M67 family metallopeptidase && PF14464:Prokaryotic homologs of the JAB domain	NA	1.87466	NA
A2G07_RS03545	DR_2016	hypothetical protein && -	NA	1.88633	NA
A2G07_RS17905	DR_0589	hypothetical protein && -	NA	1.88987	NA
A2G07_RS15145	DR_B0034	GGDEF domain-containing protein && PF00990:Diguanylate cyclase, GGDEF domain	NA	1.89734	NA
A2G07_RS09820	DR_0734	hypothetical protein && -	NA	1.90321	NA
A2G07_RS04325	DR_1855	ComEA family DNA-binding protein && PF12836:Helix-hairpin-helix motif	NA	1.90977	NA
A2G07_RS10785	DR_0542	glycerophosphodiester phosphodiesterase && PF03009:Glycerophosphoryl diester phosphodiesterase family	NA	1.90977	NA
A2G07_RS07720	?	hypothetical protein && -	NA	1.91379	NA
A2G07_RS18175	DR_2424	transposase && PF01385:Probable transposase|PF07282:Putative transposase DNA-binding domain	NA	1.92142	NA
A2G07_RS03275	DR_2065	A24 family peptidase && PF06750:Bacterial Peptidase A24 N-terminal domain|PF01478:Type IV leader peptidase family	NA	1.92223	NA
A2G07_RS08270	DR_1049、DR_1050	DUF2316 family protein && PF10078:Uncharacterized protein conserved in bacteria (DUF2316)	NA	1.92355	NA
A2G07_RS13930	DR_A0089、DR_A0090	hypothetical protein && -	NA	1.94064	NA
A2G07_RS17760	DR_1774	hypothetical protein && -	NA	1.94612	NA
A2G07_RS14045	DR_A0114	hypothetical protein && -	NA	1.96025	NA
A2G07_RS17875	DR_0835	IS1 transposase && -	NA	2.00043	NA
A2G07_RS01890	DR_2337	hypothetical protein && -	NA	2.02351	NA
A2G07_RS13885	DR_A0080	hypothetical protein && -	NA	2.05438	NA
A2G07_RS11485	DR_0409	DinB family protein && -	NA	2.06032	NA
A2G07_RS13875	DR_A0078	helix-turn-helix domain-containing protein && PF12840:Helix-turn-helix domain	NA	2.1225	NA
A2G07_RS11655	DR_0374	PadR family transcriptional regulator && PF03551:Transcriptional regulator PadR-like family	NA	2.12466	NA
A2G07_RS13900	DR_A0083	hypothetical protein && -	NA	2.20214	NA
A2G07_RS01555	DR_t42	tRNA-Trp && -	NA	2.20353	NA
A2G07_RS13905	DR_A0084	hypothetical protein && -	NA	2.20366	NA
A2G07_RS17565	DR_A0085	hypothetical protein && -	NA	2.25399	NA
A2G07_RS04005	DR_1920	hypothetical protein && -	NA	2.26265	NA
A2G07_RS17040	DR_A0111	hypothetical protein && -	NA	2.32685	NA
A2G07_RS10270	DR_t18	tRNA-Pro && -	NA	2.33797	NA
A2G07_RS14870	DR_A0287	glycosyltransferase family 2 protein && PF13641:Glycosyltransferase like family 2	NA	2.34488	NA
A2G07_RS14015	DR_A0107	hypothetical protein && -	NA	2.48215	NA
A2G07_RS18160	DR_1761、DR_B0120、DR_2028	winged helix-turn-helix domain-containing protein && PF13384:Homeodomain-like domain|PF13592:Winged helix-turn helix	NA	2.5847	NA
A2G07_RS14335	DR_A0173	sulfur carrier protein ThiS && -	NA	2.8185	NA
A2G07_RS08895	DR_t21	tRNA-His && -	NA	2.92067	NA
A2G07_RS11565	DR_0392	BON domain-containing protein && PF04972:BON domain	1.45422	NA	-1.38373
A2G07_RS14275	DR_A0161	phosphate signaling complex protein PhoU && PF01895:PhoU domain	2.08943	NA	-1.43686
A2G07_RS13025	DR_0094	YbjN domain-containing protein && PF10722:Putative bacterial sensory transduction regulator	NA	NA	-3.67458
A2G07_RS06405	DR_1429	hypothetical protein && -	NA	NA	-2.43404
A2G07_RS05030	DR_1712	ABC transporter substrate-binding protein && PF00496:Bacterial extracellular solute-binding proteins, family 5 Middle	NA	NA	-2.41952
A2G07_RS07890	DR_1123	UDP-N-acetylglucosamine 1-carboxyvinyltransferase && PF00275:EPSP synthase (3-phosphoshikimate 1-carboxyvinyltransferase)	NA	NA	-2.35198
A2G07_RS06130	DR_1487	3-hydroxyacyl-CoA dehydrogenase NAD-binding domain-containing protein && PF00378:Enoyl-CoA hydratase/isomerase|PF00725:3-hydroxyacyl-CoA dehydrogenase, C-terminal domain|PF02737:3-hydroxyacyl-CoA dehydrogenase, NAD binding domain	NA	NA	-2.29063
A2G07_RS09555	DR_0788	branched-chain amino acid ABC transporter substrate-binding protein && PF13458:Periplasmic binding protein	NA	NA	-2.1728
A2G07_RS03435	DR_2036	maltose alpha-D-glucosyltransferase && PF00128:Alpha amylase, catalytic domain|PF16657:Maltogenic Amylase, C-terminal domain	NA	NA	-1.9503
A2G07_RS05135	DR_1692	long-chain fatty acid--CoA ligase && PF13193:AMP-binding enzyme C-terminal domain|PF00501:AMP-binding enzyme	NA	NA	-1.8447
A2G07_RS07415	DR_1220	ferrous iron transport protein A && -	NA	NA	-1.75994
A2G07_RS06460	DR_1418	response regulator && PF00072:Response regulator receiver domain	NA	NA	-1.73245
A2G07_RS03105	DR_2100	putative quinol monooxygenase && PF03992:Antibiotic biosynthesis monooxygenase	NA	NA	-1.73211
A2G07_RS02735	DR_2174	leucine--tRNA ligase && PF09334:tRNA synthetases class I (M)|PF08264:Anticodon-binding domain of tRNA|PF13603:Leucyl-tRNA synthetase, Domain 2|PF00133:tRNA synthetases class I (I, L, M and V)	NA	NA	-1.71836
A2G07_RS14510	DR_A0209	ABC transporter permease && PF00528:Binding-protein-dependent transport system inner membrane component	NA	NA	-1.71185
A2G07_RS14195	DR_A0145	Dyp-type peroxidase && -	NA	NA	-1.68937
A2G07_RS13745	DR_A0053	thiolase family protein && PF02803:Thiolase, C-terminal domain|PF00108:Thiolase, N-terminal domain	NA	NA	-1.67947
A2G07_RS10255	DR_0642	pantetheine-phosphate adenylyltransferase && PF01467:Cytidylyltransferase-like	NA	NA	-1.6773
A2G07_RS03325	DR_2055	M3 family oligoendopeptidase && PF01432:Peptidase family M3	NA	NA	-1.66465
A2G07_RS10195	DR_0655	DUF839 domain-containing protein && PF05787:Bacterial protein of unknown function (DUF839)	NA	NA	-1.66069
A2G07_RS11575	DR_0390	DAK2 domain-containing protein && PF13684:Dihydroxyacetone kinase family|PF02734:DAK2 domain	NA	NA	-1.65185
A2G07_RS04760	DR_1765	peroxidase-related enzyme && PF02627:Carboxymuconolactone decarboxylase family	NA	NA	-1.65094
A2G07_RS08200	DR_1063	peptidylprolyl isomerase && PF13616:PPIC-type PPIASE domain	NA	NA	-1.64728
A2G07_RS17660	DR_2567	N-acetylmuramoyl-L-alanine amidase && PF01520:N-acetylmuramoyl-L-alanine amidase	NA	NA	-1.64357
A2G07_RS05195	DR_1680	tRNA (guanine-N(7)-)-methyltransferase && PF02390:Putative methyltransferase	NA	NA	-1.62749
A2G07_RS09725	DR_0754	disulfide bond formation protein B && PF02600:Disulfide bond formation protein DsbB	NA	NA	-1.61307
A2G07_RS07240	DR_1255	acyl-CoA dehydrogenase && PF02770:Acyl-CoA dehydrogenase, middle domain|PF02771:Acyl-CoA dehydrogenase, N-terminal domain|PF00441:Acyl-CoA dehydrogenase, C-terminal domain	NA	NA	-1.6083
A2G07_RS08650	DR_0969	DUF4139 domain-containing protein && PF13598:Domain of unknown function (DUF4139)	NA	NA	-1.58941
A2G07_RS07740	DR_1154	allantoate amidohydrolase && PF01546:Peptidase family M20/M25/M40|PF07687:Peptidase dimerisation domain	NA	NA	-1.58435
A2G07_RS16510	DR_1284	transposase && PF13546:DDE superfamily endonuclease	NA	NA	-1.57023
A2G07_RS14700	DR_A0249	hypothetical protein && PF01457:Leishmanolysin	NA	NA	-1.54095
A2G07_RS02175	DR_2278	ABC transporter substrate-binding protein && PF00497:Bacterial extracellular solute-binding proteins, family 3	NA	NA	-1.54041
A2G07_RS15050	DR_B0053	dihydroxyacetone kinase subunit DhaK && PF02733:Dak1 domain	NA	NA	-1.5234
A2G07_RS06660	DR_1374	type I DNA topoisomerase && PF01751:Toprim domain|PF01131:DNA topoisomerase|PF13368:Topoisomerase C-terminal repeat	NA	NA	-1.52288
A2G07_RS06400	DR_1430	MBL fold metallo-hydrolase && PF00753:Metallo-beta-lactamase superfamily	NA	NA	-1.50879
A2G07_RS07630	DR_1175	hybrid sensor histidine kinase/response regulator && PF00072:Response regulator receiver domain|PF00512:His Kinase A (phospho-acceptor) domain|PF02518:Histidine kinase-, DNA gyrase B-, and HSP90-like ATPase	NA	NA	-1.49553
A2G07_RS14385	DR_A0183	NCS2 family permease && PF00860:Permease family	NA	NA	-1.49352
A2G07_RS08850	DR_0930	phosphotriesterase && PF02126:Phosphotriesterase family	NA	NA	-1.49187
A2G07_RS08485	DR_1001	bifunctional 3-deoxy-7-phosphoheptulonate synthase/chorismate mutase && PF01817:Chorismate mutase type II|PF00793:DAHP synthetase I family	NA	NA	-1.46544
A2G07_RS04235	DR_1874	glutamine-hydrolyzing GMP synthase && PF00117:Glutamine amidotransferase class-I|PF00958:GMP synthase C terminal domain	NA	NA	-1.46255
A2G07_RS07010	DR_1302	ABC transporter ATP-binding protein && PF08402:TOBE domain|PF00005:ABC transporter	NA	NA	-1.45923
A2G07_RS05500	DR_1617	xanthine phosphoribosyltransferase && PF00156:Phosphoribosyl transferase domain	NA	NA	-1.45707
A2G07_RS13245	DR_A0317	HupE/UreJ family protein && PF04955:HupE / UreJ protein	NA	NA	-1.4466
A2G07_RS14605	DR_A0228	VOC family protein && PF12681:Glyoxalase-like domain	NA	NA	-1.43869
A2G07_RS14460	DR_A0199	MaoC family dehydratase && PF01575:MaoC like domain	NA	NA	-1.43015
A2G07_RS01035	DR_2510	enoyl-CoA hydratase-related protein && PF00378:Enoyl-CoA hydratase/isomerase	NA	NA	-1.42979
A2G07_RS02895	DR_2142	NfeD family protein && PF01957:NfeD-like C-terminal, partner-binding	NA	NA	-1.42377
A2G07_RS05035	DR_1711	amidohydrolase && PF01546:Peptidase family M20/M25/M40|PF07687:Peptidase dimerisation domain	NA	NA	-1.4204
A2G07_RS04085	DR_1903	DegV family protein && PF02645:Uncharacterised protein, DegV family COG1307	NA	NA	-1.41334
A2G07_RS10080	DR_0682	GNAT family N-acetyltransferase && PF13508:Acetyltransferase (GNAT) domain	NA	NA	-1.41282
A2G07_RS00750	DR_2568	arginine--tRNA ligase && PF03485:Arginyl tRNA synthetase N terminal domain|PF00750:tRNA synthetases class I (R)|PF05746:DALR anticodon binding domain	NA	NA	-1.37921
A2G07_RS11505	DR_0405	pullulanase-type alpha-1%2C6-glucosidase && PF03714:Bacterial pullanase-associated domain|PF02922:Carbohydrate-binding module 48 (Isoamylase N-terminal domain)|PF11852:Domain of unknown function (DUF3372)	NA	NA	-1.37057
A2G07_RS03760	DR_1974	endopeptidase La && PF02190:ATP-dependent protease La (LON) substrate-binding domain|PF05362:Lon protease (S16) C-terminal proteolytic domain|PF00004:ATPase family associated with various cellular activities (AAA)	NA	NA	1.37727
A2G07_RS02630	DR_2190	NADH:flavin oxidoreductase/NADH oxidase && PF00724:NADH:flavin oxidoreductase / NADH oxidase family	NA	NA	1.3889
A2G07_RS15980	DR_C0017	Tn3 family transposase && PF13700:Domain of unknown function (DUF4158)|PF01526:Tn3 transposase DDE domain	NA	NA	1.39635
A2G07_RS04170	DR_1887	cytochrome c oxidase assembly protein && PF09678:Cytochrome c oxidase caa3 assembly factor (Caa3_CtaG)	NA	NA	1.4347
A2G07_RS04345	DR_1850	hypothetical protein && -	NA	NA	1.44275
A2G07_RS14480	DR_A0203	sorbosone dehydrogenase family protein && PF07995:Glucose / Sorbosone dehydrogenase	NA	NA	1.45983
A2G07_RS04315	DR_1857	organic hydroperoxide resistance protein && PF02566:OsmC-like protein	NA	NA	1.46115
A2G07_RS17920	DR_0438	hypothetical protein && -	NA	NA	1.48479
A2G07_RS12880	DR_0125	GNAT family N-acetyltransferase && PF13673:Acetyltransferase (GNAT) domain	NA	NA	1.48843
A2G07_RS12890	DR_0123	N-(5'-phosphoribosyl)anthranilate isomerase && PF00697:N-(5'phosphoribosyl)anthranilate (PRA) isomerase	NA	NA	1.48844
A2G07_RS05785	DR_1558	response regulator transcription factor && PF00072:Response regulator receiver domain|PF00196:Bacterial regulatory proteins, luxR family	NA	NA	1.51782
A2G07_RS18190	DR_2171	hypothetical protein && -	NA	NA	1.52049
A2G07_RS17885	DR_0818	hypothetical protein && -	NA	NA	1.52152
A2G07_RS10410	DR_0613	urea carboxylase-associated family protein && PF09347:Domain of unknown function (DUF1989)	NA	NA	1.54141
A2G07_RS11680	DR_0369	hypothetical protein && -	NA	NA	1.54479
A2G07_RS08910	DR_0920	M-like protein && -	NA	NA	1.56162
A2G07_RS05780	DR_1559	hypothetical protein && -	NA	NA	1.56197
A2G07_RS02190	DR_2275	excinuclease ABC subunit UvrB && PF04851:Type III restriction enzyme, res subunit|PF02151:UvrB/uvrC motif|PF00271:Helicase conserved C-terminal domain|PF12344:Ultra-violet resistance protein B	NA	NA	1.56247
A2G07_RS01625	DR_2391	VWA domain-containing protein && PF13519:von Willebrand factor type A domain	NA	NA	1.58144
A2G07_RS09330	DR_0834	cyclic nucleotide-binding domain-containing protein && PF13545:Crp-like helix-turn-helix domain|PF00027:Cyclic nucleotide-binding domain	NA	NA	1.59224
A2G07_RS15130	DR_B0037	DUF11 domain-containing protein && PF01345:Domain of unknown function DUF11	NA	NA	1.60561
A2G07_RS01400	DR_2437	DMT family transporter && PF00892:EamA-like transporter family	NA	NA	1.64257
A2G07_RS14145	DR_A0135	ABC transporter substrate-binding protein && PF04069:Substrate binding domain of ABC-type glycine betaine transport system	NA	NA	1.6762
A2G07_RS16890	DR_0219	hypothetical protein && -	NA	NA	1.6995
A2G07_RS15565	DR_B0097	alpha/beta fold hydrolase && PF12697:Alpha/beta hydrolase family	NA	NA	1.71846
A2G07_RS11070	DR_0488	3D domain-containing protein && -	NA	NA	1.7565
A2G07_RS05335	DR_1652	IS200/IS605-like element ISDra2 family transposase && PF01797:Transposase IS200 like	NA	NA	1.77557
A2G07_RS08280	DR_1047	conjugal transfer protein TraF && -	NA	NA	1.78628
A2G07_RS04525	DR_1814	2'-5' RNA ligase family protein && PF13563:2'-5' RNA ligase superfamily	NA	NA	1.80504
A2G07_RS02465	DR_2222	transposase && PF01609:Transposase DDE domain	NA	NA	1.81068
A2G07_RS17675	DR_2446、DR_2445	hypothetical protein && -	NA	NA	1.84319
A2G07_RS01775	DR_2360	hypothetical protein && -	NA	NA	1.90761
A2G07_RS10405	DR_0614	YqcI/YcgG family protein && PF08892:YqcI/YcgG family	NA	NA	1.9095
A2G07_RS18185	DR_2326	TM2 domain-containing protein && PF05154:TM2 domain	NA	NA	2.02715
A2G07_RS10930	DR_0515	helix-turn-helix transcriptional regulator && -	NA	NA	2.04409
A2G07_RS11840	DR_0337	hypothetical protein && PF13414:TPR repeat	NA	NA	2.0456
A2G07_RS04350	DR_1849	peptide-methionine (S)-S-oxide reductase MsrA && PF01625:Peptide methionine sulfoxide reductase	NA	NA	2.07725
A2G07_RS11105	DR_0481	hypothetical protein && -	NA	NA	2.11291
A2G07_RS00775	DR_2563	hypothetical protein && -	NA	NA	2.14358
A2G07_RS00130	DR_0050	DinB family protein && PF05163:DinB family	NA	NA	2.16766
A2G07_RS05340	DR_1651	IS200/IS605 family element RNA-guided endonuclease TnpB && PF07282:Putative transposase DNA-binding domain|PF01385:Probable transposase|PF12323:Helix-turn-helix domain	NA	NA	2.21442
A2G07_RS00615	DR_2594	ATP-binding protein && PF00158:Sigma-54 interaction domain	NA	NA	2.30014
A2G07_RS09035	DR_0893	Bax inhibitor-1/YccA family protein && PF01027:Inhibitor of apoptosis-promoting Bax1	NA	NA	2.43638
A2G07_RS17910	DR_0548	prepilin-type N-terminal cleavage/methylation domain-containing protein && PF13544:Type IV pilin N-term methylation site GFxxxE	NA	NA	2.46446
A2G07_RS17525	?	hypothetical protein && -	NA	NA	2.5287
A2G07_RS03190	DR_2083	PH domain-containing protein && PF10882:Bacterial PH domain	NA	NA	2.52912
A2G07_RS00950	DR_t43	tRNA-Glu && -	NA	NA	2.55432
A2G07_RS08560	DR_0985	Hsp33 family molecular chaperone HslO && PF01430:Hsp33 protein	NA	NA	2.56558
A2G07_RS10875	DR_0526	hypothetical protein && -	NA	NA	2.62083
A2G07_RS01720	DR_2371	DUF4126 domain-containing protein && PF13548:Domain of unknown function (DUF4126)	NA	NA	2.62869
A2G07_RS02470	DR_2221	TerD family protein && PF02342:TerD domain	NA	NA	2.8119
A2G07_RS10345	DR_0625	AIM24 family protein && PF01987:Mitochondrial biogenesis AIM24	NA	NA	2.86743
A2G07_RS03715	DR_t28	tRNA-Gln && -	NA	NA	2.88244
A2G07_RS07535	DR_1195	hypothetical protein && -	NA	NA	2.92938
A2G07_RS09910	DR_0714	hypothetical protein && -	NA	NA	3.03424
A2G07_RS01405	DR_2436	hypothetical protein && -	NA	NA	3.10256
A2G07_RS00620	DR_2593	hypothetical protein && -	NA	NA	3.39587
A2G07_RS03125	DR_2096	S49 family peptidase && PF01343:Peptidase family S49	NA	NA	3.47929
A2G07_RS11835	DR_0338	hypothetical protein && -	NA	NA	3.49385
A2G07_RS04520	DR_1815	5-formyltetrahydrofolate cyclo-ligase && PF01812:5-formyltetrahydrofolate cyclo-ligase family	NA	NA	3.53915
A2G07_RS07870	DR_1127	toxic anion resistance protein && PF05816:Toxic anion resistance protein (TelA)	NA	NA	3.59167
A2G07_RS00730	DR_2572	polymer-forming cytoskeletal protein && -	NA	NA	3.77538
A2G07_RS11100	DR_0482	prohibitin family protein && PF01145:SPFH domain / Band 7 family	NA	NA	3.84846
A2G07_RS04515	DR_1816	hypothetical protein && -	NA	NA	3.85541
A2G07_RS10640	DR_t16	tRNA-Val && -	NA	NA	4.13488
A2G07_RS02475	DR_2220	tellurite resistance TerB family protein && PF05099:Tellurite resistance protein TerB	NA	NA	4.35578
A2G07_RS12815	DR_0138	DUF4870 domain-containing protein && PF09685:Domain of unknown function (DUF4870)	NA	NA	4.51858
A2G07_RS03655	DR_1994	YIP1 family protein && PF06930:Protein of unknown function (DUF1282)	NA	NA	4.84911
